# Supplementary material for: DualGCN: a dual graph convolutional network model to predict cancer drug response
Source: BMC Bioinformatics. 2022 Apr 15;23(Suppl 4):129. doi: 10.1186/s12859-022-04664-4 (PMC9011932; doi:10.1186/s12859-022-04664-4)
Supplement: Supplementary file 2 — Additional file 2: Supplementary Table S8 for gene features and clinical annotations of the TCGA data. [file 12859_2022_4664_MOESM2_ESM.xlsx]

## Sheet: CNV data of patients
	ASXL1	CARD11	HOXC11	GNAS	SETD1B	FAM135B	KMT2C	ROBO2	ERBB3	ARID2	HIF1A	AKT2	PDE4DIP	WIF1	CXCR4	CNOT3	JAK1	PDCD1LG2	GOLGA5	CCDC6	PTPN13	PRKCB	LMO1	BCR	KDM5A	PDGFRA	SH3GL1	MUC16	RAD51B	IL2	GPC5	TNFRSF14	LYL1	AMER1	PABPC1	APOBEC3B	ACKR3	RECQL4	RAC1	PLCG1	MECOM	PRF1	CIC	CDH11	SET	RMI2	NTRK3	ZBTB16	PPFIBP1
TCGA-GM-A2DB	0.9997	1.23154	0.996055	0.9997	1.01447	1.06449	1.11764	0.892251	0.996055	0.996055	1.45463	0.814509	0.99073	0.996055	1.06172	1.00591	0.996604	0.854293	1.23959	1.05672	1.02868	1.09344	1.07584	0.895992	0.979005	1.03281	0.987752	1.00767	1.25562	1.0403	0.901975	1.17709	1.00767	1.02242	0.976003	0.916374	1.04194	1.08883	1.22323	0.9997	1.08169	1.0638	0.814509	1.08137	0.914682	1.09749	0.995906	1.04875	0.974725
TCGA-B6-A402	1.03348	0.738712	0.915528	1.18066	0.919339	1.70056	1.13101	0.974578	0.915528	0.915528	1.01953	0.86615	1.3486	0.915528	1.01548	0.86178	0.849744	0.958174	1.0837	0.835148	1.12282	1.0155	0.758384	1.11672	1.0365	0.938806	0.827309	0.827309	1.01953	0.964742	0.969235	1.06511	0.827309	1.0003	1.70056	1.11731	1.03583	1.5706	0.738712	1.03348	1.02328	0.847965	0.86615	0.901092	0.812871	0.946433	0.948744	0.946337	1.04138
TCGA-E2-A573	1.1564	1.03871	0.987951	1.1564	0.947636	1.05485	1.05133	1.17285	0.987951	0.987951	0.946096	0.948262	1.25801	0.987951	0.956622	0.941439	1.0272	0.957786	0.946096	1.04678	0.817663	0.948648	0.975954	0.965815	1.06526	1.05164	0.954152	0.946529	0.946096	0.86954	1.09334	0.951542	0.946529	0.99915	1.05485	1	0.960554	1.06584	1.03871	1.1564	1.14317	1.02506	0.948262	0.947684	0.949515	0.948648	0.864166	0.9486	0.987951
TCGA-EW-A1P3	1.01685	1.254	0.995058	1.01685	1.00506	1.07669	1.24149	0.992619	0.995058	0.995058	1.17558	1.00476	1.28313	0.995058	0.995009	1.01387	0.962014	0.780289	1.17971	0.993614	0.99068	1.22924	1.00476	0.779579	1.02562	0.995657	1.01044	1.01044	1.17558	0.990879	0.933888	0.972419	1.01044	1.01336	1.05071	0.910651	1.00511	1.07669	1.24167	1.01685	1.04926	1.00511	1.00476	0.745468	0.796667	1.23746	1.00797	1.00025	1.00055
TCGA-GM-A5PV	1.00672	1.0005	1.00105	1.00672	1.00105	1.08496	0.9988	0.998601	1.00105	1.00105	1.00335	1.0032	1.04086	1.00105	1.0021	0.981668	1.00235	1.00677	1.0035	1.00621	1.00035	1.03742	1.00787	0.980928	0.979744	1.00692	0.99975	0.99975	1.00335	0.9988	0.9993	1.00065	0.99975	0.994809	1.08496	1.00662	1.0007	1.08496	1.0005	1.00672	0.988893	1.00621	0.995208	0.754142	1.00421	1.04586	1.00255	0.967719	0.998201
TCGA-PE-A5DE	1.11866	1.07753	1.00521	1.11866	0.99975	0.871352	1.00481	1.01331	1.00521	1.00521	1.00687	1.0009	1.22454	1.00521	1.00832	0.996255	1.00707	1.11985	1.00386	0.880545	0.885122	1.11952	1.00365	1.10448	0.996704	0.88471	0.991674	0.9989	1.00687	0.885122	1.00616	0.994162	1.0034	1.00125	0.87913	0.862005	1.00506	0.841539	1.07753	1.11866	1.12152	0.880545	1.00396	0.88082	1.12488	1.11823	0.965815	1.00365	1.00521
TCGA-A7-A4SD	1.45844	1.09153	0.929178	1.0883	0.921461	1.08238	0.948792	1.07155	0.929178	0.926712	0.893451	1.2551	1.17731	0.929178	0.983298	1.22403	1.09158	1.15574	0.891928	1.08777	0.745993	0.926854	0.742124	0.947781	1.30766	0.744097	0.754101	0.76045	1.08564	0.749187	1.15652	1.07816	0.924297	1.10775	1.08983	0.921225	0.980139	1.08967	1.23418	0.91868	1.22546	0.917644	1.2351	0.929368	0.878628	0.92302	0.907285	0.928514	1.43899
TCGA-A8-A097	0.963523	1.18128	0.965083	1.10234	0.965083	0.727177	0.953717	0.810805	0.965083	0.965083	1.15756	1.11225	1.26617	0.965083	0.929036	1.27366	0.966303	0.824781	0.814077	0.82278	1.07948	1.09068	1.06913	0.929796	0.821911	1.09573	1.07679	0.813345	1.15756	0.962306	1.06866	0.963426	1.08623	1.0829	1.58176	0.943406	0.923966	0.809516	1.16808	0.963523	0.979596	0.82278	1.07553	0.961138	0.953185	1.1009	1.06798	0.822302	0.962014
TCGA-S3-A6ZH	1.07133	1.10469	1.08745	1.07112	1.08137	1.09227	1.09116	0.755364	1.08745	1.06824	1.09914	1.27854	1.27978	1.10544	0.956235	1.30337	0.943022	0.941775	1.08809	0.755241	0.953765	1.32393	1.08999	0.923398	1.07948	0.938375	0.878218	0.878218	1.09914	0.957204	0.756791	0.9225	0.878218	1.00461	1.10555	0.893589	0.928039	1.09227	1.10469	1.07133	1.11231	0.741521	1.27854	1.33338	0.896501	1.31339	1.07626	0.741039	1.10555
TCGA-Z7-A8R6	1.1791	0.978808	0.959242	1.18212	0.959242	1.3749	0.966352	0.7667	0.959242	0.959242	1.23188	0.945423	1.17938	0.959242	0.962841	0.945423	0.93981	0.946481	1.22111	0.961138	0.95188	1.38111	1.18761	0.921414	0.961576	0.939763	0.939954	0.939954	1.20752	0.946625	0.939667	0.922831	0.939954	1.00426	1.37275	0.940146	0.959437	1.35198	0.978808	1.19581	0.962598	0.966791	0.945423	0.652279	1.17041	1.38333	0.942926	0.639754	0.969088
TCGA-E9-A2JS	1.12271	1.01609	1.12125	1.12731	1.11882	1.4608	1.02461	0.818788	1.12125	1.12125	0.822388	0.962257	1.12325	1.12125	0.975806	1.22071	0.824084	0.86385	0.822388	0.818312	1.25382	1.22403	0.818745	0.996604	1.13503	1.24918	0.917785	0.917785	0.822388	0.979498	0.984979	0.828182	0.917785	1.05558	1.55862	0.836336	0.952992	1.4608	1.01609	1.32483	0.980977	0.825826	0.962257	0.819871	0.992619	1.22769	0.956574	0.989092	1.12125
TCGA-GM-A2DF	0.904813	1.09483	0.981076	1.05211	1.00636	1.08867	1.19137	0.931222	0.981076	0.981076	0.984089	0.930176	1.05066	1.08528	0.917691	0.910838	0.987703	1.11807	0.984089	0.985127	1.10378	1.0168	0.91154	1.05787	1.04133	1.12369	0.97502	0.978512	0.984089	0.917173	0.845434	1.04359	0.978512	0.989389	1.17152	1.05787	0.91628	1.09121	1.09483	1.05195	1.07838	0.993316	0.930176	0.985771	0.910604	1.02207	1.07837	1.03455	1.03609
TCGA-BH-A0HY	1.16741	1.03149	0.993365	1.16741	0.78054	1.0441	0.984237	0.597418	0.993365	0.993365	1.0013	0.968697	1.40788	1.31692	0.99955	0.977823	0.987802	0.796455	0.995009	0.990134	1.02506	0.793659	0.791714	1.1815	1.21929	1.00025	0.849833	0.849833	1.0013	0.80553	1.00541	0.984237	0.849833	1.48318	1.158	1.13869	0.993863	1.0441	1.03149	1.16741	1.29694	0.990134	0.977823	0.792221	1.28596	1.0119	0.796794	0.769981	0.993365
TCGA-GM-A3XN	0.991575	1.10271	0.963767	0.991575	0.963767	0.985771	1.10127	0.98686	0.963767	0.963767	0.98929	0.994012	1.17358	0.963767	0.985226	0.994162	0.991873	0.99068	0.990581	0.991028	0.981224	1.11371	0.989985	0.867641	0.982211	0.984979	0.996055	0.996055	0.98929	0.983001	0.987852	0.993614	0.996055	1.001	0.985771	0.867641	0.990631	0.985771	1.10271	0.991575	0.982162	0.989191	0.994012	0.856619	0.988843	1.11371	0.990084	0.989538	0.985672
TCGA-A2-A0EP	1.00868	1.00055	1.01225	1.00707	1.00973	0.992669	1.0022	0.991326	1.00832	1.01225	1.00983	1.00878	1.0009	1.01195	1.0116	1.00878	0.989588	1.01064	1.00983	1.00883	0.992619	1.02313	0.993415	0.990978	1.01069	0.992072	1.00878	1.00878	1.00983	0.992171	1.00853	0.983248	1.00878	1.0023	0.991674	0.990978	1.01134	0.995108	1.00055	1.00868	0.988536	1.01039	1.00878	0.975364	1.00948	1.02746	0.990333	0.993863	1.01114
TCGA-A7-A6VW	1.66866	1.11543	0.8366	0.825521	0.821737	1.05563	1.09435	0.818442	0.898195	0.776575	0.83085	1.07742	1.12044	0.82178	0.978168	1.07306	1.10005	1.04818	0.829144	1.10175	0.816495	0.938566	0.835324	0.839905	1.27724	0.815761	1.01756	1.01508	0.83085	0.816927	0.821607	0.854964	0.860881	1.00305	1.07317	0.84681	0.919952	1.09451	1.11543	0.831682	1.09605	1.10175	1.07742	0.820825	0.831594	0.938566	1.11129	0.828008	1.23763
TCGA-A7-A4SF	1.06824	1.22054	0.934698	1.58443	0.933554	1.59097	1.2493	0.848139	0.934698	1.27842	1.07039	1.03399	1.37091	0.934698	1.06892	1.03399	0.809602	0.928609	1.0649	1.05553	0.856395	1.29328	1.06657	0.828401	1.12255	1.07747	0.818528	0.818528	1.0649	0.861555	0.843264	0.786994	0.818528	1.18935	1.11942	0.828401	1.06558	1.26209	1.22054	1.36705	0.845878	1.05553	1.03399	1.08787	0.921131	1.30951	0.830499	0.553285	1.13863
TCGA-S3-A6ZF	1.00496	1.15911	1.13476	1.33049	1.1424	1.36864	0.998051	0.822345	1.13476	1.13476	0.837964	0.845168	1.30909	1.13476	0.817922	1.32982	0.830806	1.12536	0.837964	0.974332	0.985028	1.00822	0.830762	0.837568	1.14782	0.985672	0.845568	0.845568	0.837964	0.983248	0.989737	0.844282	0.845568	0.906818	1.34457	0.842821	0.998201	1.39316	1.15911	1.33049	1.11597	0.978463	0.845168	0.837964	0.8366	1.01442	0.95159	0.825608	1.13307
TCGA-A8-A08B	1.14854	0.938614	0.974431	1.14854	0.771636	0.999419	0.939954	0.778353	0.974431	0.974431	1.10469	0.915105	1.33224	0.751215	0.95333	0.920376	0.95333	1.04246	1.09291	1.07521	0.774748	1.36057	1.1033	1.10443	0.988695	0.960409	1.04994	1.04261	1.10469	0.776453	0.92014	0.939667	1.03041	0.842821	2.07453	1.08729	0.952847	0.746275	0.956719	1.14854	1.33217	1.07521	0.915105	0.773004	1.01139	1.38747	1.09546	1.10239	0.988695
TCGA-A7-A5ZX	1.0013	1.00085	0.991525	1.0013	0.99935	0.997702	1.00135	1.0002	0.991525	0.991525	0.99985	1.00115	1.13287	0.991525	0.994062	1.00456	1.00035	0.997902	1.0021	0.990283	0.995607	1.00601	0.99985	0.983397	0.993863	1.00015	0.989389	1.00115	0.99985	0.995607	0.996853	1.0006	1.00115	1.00456	0.997902	0.988199	0.99461	0.997702	1.00085	1.0013	0.999	0.989389	1.00115	0.86151	0.996903	1.00601	0.998751	0.99985	0.989439
TCGA-A2-A4S2	1.14744	0.966205	0.953669	1.14744	0.951832	1.16403	0.962014	0.968893	0.953669	0.953669	0.955266	1.14049	1.33386	0.961868	0.962111	1.14717	0.72942	1.16077	0.955266	0.959874	0.965376	1.3273	0.955411	0.956865	0.959583	0.963085	1.1297	1.1297	0.955266	0.964937	0.733118	0.934889	1.1297	1.0005	1.16403	0.936703	0.96216	1.16403	0.966205	1.14744	0.962403	0.959874	1.14049	0.946962	1.15271	1.32754	0.950191	0.720337	0.958708
TCGA-AC-A62V	0.801473	1.14475	0.994062	1.76777	0.984831	1.30998	0.984682	0.996853	0.994062	0.994062	0.989439	0.819698	0.958156	0.994062	0.819394	0.80045	0.824215	0.812828	0.98587	1.14284	0.814207	1.12028	1.14634	1.06052	0.997053	0.805359	0.811794	0.798153	0.989439	0.985622	0.978168	0.805273	0.80943	0.99471	1.30397	1.05979	0.805145	1.31781	1.15514	2.02221	1.00195	1.14262	0.803222	0.985325	0.802838	1.13253	0.999	0.799642	0.99466
TCGA-XX-A899	0.99995	0.995706	0.99905	1.00531	1.0021	1.1107	1.00105	0.9993	0.99905	0.99905	0.929178	1.00315	0.97615	0.999	0.975413	1.00315	0.975708	0.972762	0.925196	0.998651	0.998251	1.00501	0.9991	0.993714	1.00958	0.999	1.00105	1.00105	0.929178	0.99895	0.995108	0.974676	1.00105	1.0033	1.08856	1.00566	0.980928	1.1107	0.995706	0.99995	0.998401	0.99995	1.00315	0.867505	0.974824	1.00752	1.00546	0.86367	0.99905
TCGA-A2-A3XV	0.99073	1.00757	0.99476	0.99073	0.9989	1.0026	1.0027	1.01336	1.17263	0.752515	1.0033	0.983347	1.01059	1.01483	1.01064	0.978512	0.998401	0.746881	0.997452	1.01099	1.01291	0.98686	1.00471	0.969871	0.975315	1.01447	0.972076	0.972076	1.0033	1.01766	1.01205	0.98231	0.972076	1.00571	1.01145	0.977479	1.00471	0.944462	1.00757	0.99073	1.01756	1.00075	0.983347	0.99975	1.21092	0.98686	0.995108	1.00456	1.00908
TCGA-A8-A06R	1.15596	1.06835	0.870355	1.4274	1.11774	1.56377	1.0123	0.767131	0.870355	0.843883	0.958126	0.80553	0.93871	1.18044	1.12694	0.818355	1.76926	0.816322	0.948262	0.931602	0.85756	1.1663	0.862095	0.885627	1.37071	1.0024	0.817749	0.827746	0.958126	1.50848	0.722816	1.01472	0.819091	1.4801	1.38259	0.843308	1.10378	1.60356	1.06756	1.15596	1.17247	1.15293	0.80553	0.965766	1.0919	1.15442	0.949901	0.982211	1.19441
TCGA-E9-A1NC	0.887326	1.0405	0.886866	1.1683	1.04519	1.31638	0.88682	0.900999	0.886866	0.886866	1.05304	1.0456	1.07054	1.0458	1.18632	1.04462	1.05206	1.04808	0.896501	1.05107	0.897196	1.04436	0.891144	1.17966	1.18447	0.893912	0.878263	1.04307	1.05304	0.903882	1.05735	0.883702	1.04307	1.00375	1.19053	1.15448	0.898169	1.30551	1.0405	0.887326	1.05828	1.05107	1.19109	0.892989	0.891836	1.04431	1.05335	0.890499	1.04797
TCGA-GM-A2DM	1.01029	1.00968	1.01089	1.00863	1.01034	1.00817	1.00466	1.0121	1.01089	1.01089	1.0117	1.00722	1.01462	1.01089	1.0121	1.00727	1.01009	1.01069	1.00983	1.00682	1.01165	1.01069	1.01104	1.0005	1.012	1.01129	1.00933	1.01064	1.0117	1.01165	1.01099	1.00656	1.01064	1.00948	1.01009	1.0118	1.01195	1.00817	1.00968	1.01029	1.01477	1.00858	1.00722	1.00863	1.01039	1.00933	1.00878	1.01109	1.01195
TCGA-Z7-A8R5	1.00005	0.992917	1.04648	1.0016	1.04777	0.996355	0.991426	0.943502	1.04648	1.0504	0.99915	0.990134	1.15886	1.04648	0.99965	0.990134	0.941535	0.9991	0.997702	0.99945	1.0489	1.14629	0.93981	0.890131	1.05169	1.04947	0.978463	0.992519	0.99915	1.0489	0.938997	0.827833	0.992519	1.0002	1.03619	0.937515	0.9991	0.955605	1.00411	1.00005	0.94475	1.0029	0.990134	0.930699	0.998201	1.15161	0.941439	0.940241	1.0505
TCGA-EW-A2FR	0.990283	1.03261	1.02776	1.27085	1.03747	1.02975	1.02904	0.901463	1.03747	1.02776	0.973105	1.08702	0.935271	1.03747	0.969186	1.18497	0.918209	0.966254	1.01831	1.02252	0.964888	1.03379	0.96811	0.973891	1.03312	0.965522	0.913462	1.14087	0.966694	0.965766	1.01024	0.918209	0.964157	0.993166	1.02975	0.973891	0.969186	1.02975	1.03261	0.990283	1.0299	1.02252	0.929036	1.03098	0.970851	1.07227	0.971585	0.901463	1.0241
TCGA-E9-A6HE	1.01761	1.01918	1.00832	1.01412	1.00722	1.01129	0.996903	1.00757	1.00832	1.00732	1.01099	1.00596	1.25301	1.00832	1.00792	1.00576	1.01099	0.993863	1.01412	1.00918	1.00717	1.21081	1.01427	0.761743	0.987158	1.01064	1.01215	1.00586	1.01099	1.00717	0.76903	1.0123	1.00501	1.00055	1.00636	1	1.00792	0.995357	1.01918	1.01761	1.00883	1.01235	1.00596	0.773543	0.993266	1.21792	1.0013	0.766224	1.00878
TCGA-A7-A4SB	1.0121	1.16458	1.15404	1.01685	1.16392	1.0036	1.15795	0.991873	1.15404	1.15404	0.800706	0.998001	1.3101	1.15233	0.989737	0.998001	1.00401	0.800025	0.794548	0.793363	1.15574	1.17525	0.99915	1.14552	1.17386	1.15938	0.986167	0.986167	0.800706	1.15343	0.990084	1.00817	0.998001	1.00105	0.989489	1	0.993465	1.0036	1.1642	1.0121	0.986811	0.804375	0.998001	0.803948	0.805487	1.17525	0.995457	0.562101	1.15911
TCGA-A7-A6VV	0.853891	1.01503	0.870809	1.16165	0.856351	1.29791	0.898064	0.881002	0.870809	0.870809	1.37306	1.16403	1.35355	0.879815	1.02873	1.16802	1.05133	1.38969	1.23516	0.875212	0.889118	1.0296	1.16797	0.900349	0.86954	1.04441	0.842644	0.9999	0.777485	0.886637	0.882878	1.03241	0.9999	0.990283	1.29862	1.15823	1.02171	1.30165	1.04071	1.16165	1.20332	0.872986	1.16403	0.879039	0.876077	1.66469	1.16248	0.87799	1.0366
TCGA-A7-A6VX	1.01943	0.864977	0.839728	1.01943	0.834138	1.32886	0.877489	1.0011	0.839728	0.839728	0.840964	1.03804	1.12531	1.21291	0.92548	1.04235	1.01452	1.27501	0.843087	1.08095	0.819611	1.22752	0.832909	1.0456	1.35484	1.12911	0.884389	0.884389	0.840964	0.821954	0.949853	0.856351	0.884389	0.998151	1.24548	1.06761	0.879541	1.46724	0.860297	1.01943	1.53933	1.08095	1.03804	1.04833	0.883702	1.20791	1.1093	0.833831	1.35703
TCGA-AC-A3W5	1.14997	1.33652	1.02909	1.14997	0.838626	1.14584	1.10181	0.969538	1.02909	1.02909	0.95701	1.05019	1.26874	1.08888	0.98493	1.02527	1.08079	1.10485	1.02817	1.0175	1.03753	1.07679	0.831069	1.10839	1.10571	1.06151	1.08428	1.08428	1.02817	1.03871	1.05771	0.983792	1.05061	1.0032	1.11516	1.08602	0.710212	1.30986	1.31333	1.14997	0.968257	1.0175	1.0271	0.833129	0.938088	1.10026	0.951108	0.696591	1.09206
TCGA-A8-A08F	1.26273	0.862995	1.14497	1.34693	1.32597	1.53311	1.27108	1.18923	1.14497	1.14497	1.01432	0.804076	1.19469	0.825739	0.862005	1.17252	1.04503	1.01508	0.829668	1.01039	0.842865	1.09015	0.845168	1.02511	0.828532	1.4217	0.943646	0.943646	1.01432	1.01604	0.843264	0.998701	1.05802	0.949998	1.3026	0.987752	1.04678	1.40875	0.862995	1.2763	1.18766	1.01039	0.830806	1.09015	0.840567	1.18318	1.18991	0.840434	1.18436
TCGA-BH-A5IZ	0.796794	1.39688	0.806771	1.10427	0.796964	1.10807	1.10197	1.10336	0.806771	0.806771	0.808872	0.916609	1.24081	0.798961	0.806	0.903184	1.12753	1.60309	0.798536	1.02161	0.804931	1.12683	1.0364	0.822649	1.38605	0.795946	0.809688	1.13394	0.820695	0.803905	1.40023	1.1303	1.13128	0.952508	1.08602	0.810246	0.814854	1.10807	1.10271	0.796794	1.12688	1.02161	0.916609	0.795353	0.80143	0.798196	1.13231	0.808057	1.11818
TCGA-A7-A4SE	1.13057	0.836556	1.12336	1.25435	0.860836	1.24288	1.15106	1.12482	1.12055	1.12336	0.850412	1.23016	1.01449	0.861555	1.11952	0.835236	1.12954	1.21929	0.850412	0.849611	0.843441	1.12114	0.830543	0.85904	1.14021	1.12949	0.83572	0.841008	0.850412	0.855098	0.96811	0.671782	1.11279	1.01654	1.13373	1.08819	0.844814	1.24288	0.839375	1.24878	1.10844	0.849611	1.02937	0.855948	1.22254	1.12114	1.13035	0.851793	1.13046
TCGA-GM-A2DC	0.986266	1.19672	1.00486	1.18918	1.00436	1.58583	0.996205	0.988347	1.00486	1.00456	0.767461	1.15277	1.43017	1.00486	0.969235	1.17653	0.959291	0.964157	0.76203	0.991724	0.993515	1.19587	0.995706	0.766306	1.00295	0.990233	1.00466	0.770311	0.767461	0.991724	0.7328	0.97615	0.776994	1.00747	1.58616	0.743573	0.971095	1.62119	1.19672	0.986266	0.993266	0.746639	1.16392	0.735951	0.973989	1.19587	0.977971	0.994012	1.00295
TCGA-BH-A0W7	1.15563	1.17135	0.993365	1.41819	0.992221	1.16669	0.785398	0.982557	0.993365	0.995856	1.13825	0.99237	0.984039	0.990084	0.981668	0.99237	0.962939	0.968159	1.14235	0.985672	0.984138	1.19531	0.989389	0.86746	0.992171	0.979202	0.983545	0.983545	1.13825	0.984138	0.788088	0.974873	0.983545	1.00075	1.16669	0.79087	0.981865	1.16669	1.17135	1.15563	0.978365	0.985672	0.99237	0.796031	0.97935	1.18228	0.938566	0.985226	0.992718
TCGA-A7-A6VY	1.07138	1.06146	1.0684	1.08681	1.05776	1.42326	1.09196	0.866466	1.06494	1.07984	0.865428	0.879906	1.08676	0.865654	1.05646	1.09845	1.08243	1.23521	0.859309	1.07711	1.06803	1.05169	0.85756	0.858187	1.08883	0.86367	1.07047	1.23085	0.865699	1.07395	0.867234	1.07248	1.07123	0.918727	1.27736	0.847787	1.00125	1.44329	1.06146	1.07138	0.868545	1.10309	0.879906	0.855232	1.05123	1.10941	1.05019	0.853891	1.07984
TCGA-A8-A08I	1.2937	0.8497	1.04421	1.30444	1.00426	1.16719	1.01842	1.07781	1.04421	1.04421	1.2078	1.31572	1.03287	1.04421	0.890131	1.97617	1.27501	0.94259	1.0167	1.11661	0.859803	1.18968	1.05133	0.86394	1.03266	0.848943	0.818398	0.816236	1.2078	0.859803	1.54611	0.823301	0.822084	1.24427	1.19672	1.03057	0.906445	1.2078	0.8497	1.2937	1.08602	0.905559	1.31572	1.19869	0.828313	1.17475	0.838141	0.836336	1.05579
TCGA-A2-A3XZ	0.993067	1.08438	0.981026	0.962014	0.98226	0.980977	1.07254	0.98078	0.981026	0.981026	0.980878	0.979794	1.20664	0.98226	1.06599	0.986216	1.06788	0.980582	0.984385	0.98582	0.984039	0.986563	0.985226	0.983347	0.987703	0.98231	0.897752	0.897752	0.980878	0.961916	0.979251	0.922831	0.897752	1.0008	0.917785	0.890638	0.889487	0.995457	1.07081	0.993067	0.980385	0.98582	0.979794	0.987703	0.993863	0.986563	0.98078	0.957932	0.981026
TCGA-GM-A3XL	1.07175	0.824694	1.07107	1.11161	0.834929	1.28442	1.12536	1.08079	1.07107	1.07107	0.83085	1.00988	1.02085	1.01654	0.982458	0.938614	1.02313	1.15679	0.797176	0.823954	1.08581	0.941008	1.00265	1.17008	1.12856	1.07616	1.17197	0.99073	0.830806	1.12217	1.01918	0.756832	0.99242	0.931983	1.28832	0.959825	1.14717	1.13536	0.824694	1.07175	1.08174	0.823954	1.02237	0.940337	1.07979	0.871624	0.846233	0.827877	1.10229
TCGA-4H-AAAK	1.01837	0.9998	0.99965	1.0174	1.00391	1.32982	1.0024	1.00832	0.99965	0.99965	1.021	1.11607	1.01215	0.99965	0.891467	1.10229	1.0017	1.12233	1.01933	1.00958	1.00416	1.01649	1.01387	0.990581	0.87594	1.00732	0.726211	1.10154	1.02268	1.00511	1.00993	1.00416	1.56609	1.00155	1.32159	0.995856	1.01999	1.31052	0.98805	1.0174	1.00925	1.00958	1.11607	0.747892	1.12077	1.01649	1.04338	0.748378	1.00626
TCGA-A8-A09D	1.00938	1.00541	0.996055	1.5209	0.798578	0.795437	1.00421	0.796158	0.996055	0.996055	1.50628	0.99925	1.0121	1.57272	0.798833	1.10882	0.992122	0.990482	0.835236	1.00747	1.00948	1.01659	1.00913	1.18817	1.00928	1.00646	0.99925	0.99925	0.831025	1.01321	1.00441	0.99975	0.99925	1.00933	1.74566	0.787289	1.01498	1.01462	1.0012	1.00938	1.00001	1.00747	0.99925	1.00697	1.00285	1.01659	1.01371	0.800493	1.0031
TCGA-A8-A075	1.1412	1.12255	1.12212	1.13198	0.978168	1.61094	0.809473	1.09132	1.14887	1.12212	1.19852	0.984385	1.00185	1.14887	0.816538	1.13563	0.822171	0.820782	1.2095	1.11699	0.813086	1.13193	1.12055	0.819005	0.810074	1.11785	0.847654	0.847654	1.19852	0.812914	1.13367	0.81736	0.847654	1.10753	1.97341	0.824824	0.969969	1.5883	1.12255	1.13863	1.10608	1.12406	0.984385	0.827004	1.0168	1.13035	0.983545	1.10791	1.12634
TCGA-GM-A2DL	1.03999	1.21604	1.03016	1.03999	1.02674	1.032	1.21712	1.03062	1.03016	1.03737	1.03379	1.03491	1.04256	1.03016	1.02527	1.04297	1.03548	1.03578	1.03604	1.03471	1.02491	1.03701	1.2099	0.832778	1.03461	1.02654	1.03876	1.03876	1.03379	1.02491	0.813689	1.04498	1.03876	1.00787	1.02618	0.823693	1.03912	1.032	1.21604	1.03999	1.02878	1.03445	1.03491	0.824476	1.03563	1.03701	1.03824	0.817403	1.03082
TCGA-EW-A424	1.05428	1.04952	1.03241	1.05428	1.04477	1.03256	1.03113	1.02445	1.03241	1.03241	0.771968	1.05558	1.15301	1.03241	1.03098	1.0343	1.04215	0.98691	0.77176	1.02827	1.02593	1.05657	1.04658	0.780707	1.03384	1.02832	1.06026	1.06026	0.771968	1.02161	1.02141	0.787962	1.06026	1.00055	1.03256	0.780707	1.02878	1.03917	1.03041	1.05428	1.02445	1.05071	1.05558	0.778452	0.99242	1.05087	1.04921	0.768741	1.03241
TCGA-OL-A66I	1.14771	1.01483	0.964888	1.14344	1.15789	1.38623	0.879532	0.975511	0.964888	0.964888	0.894143	1.12444	1.34572	0.964888	1.05963	0.959971	1.0024	1.00516	0.887417	0.887647	1.04792	0.977331	0.886728	0.970263	0.976937	1.06	0.956089	0.956089	0.894143	1.06746	0.885354	1.07747	0.956089	1.14508	1.20712	0.904301	0.942686	1.31309	1.02339	1.14771	0.967671	0.885994	1.12444	0.979892	1.05776	0.972762	0.855948	0.953524	0.960798
TCGA-AQ-A54O	1.15398	1.13929	1.07411	1.73305	1.07516	1.34608	1.16636	1.1523	1.07411	1.07411	0.925338	1.1151	1.193	1.07411	0.884022	1.16021	0.927328	0.925575	0.922831	0.833787	1.07974	1.14284	0.973645	0.632586	0.874848	1.07721	1.02761	1.04163	0.925338	1.07847	0.931174	0.908032	1.04735	0.969627	1.34608	0.908826	0.906119	1.34608	1.13929	1.41862	1.18111	0.833787	1.1151	1.14837	0.907659	1.14284	0.920612	0.71247	1.06443
TCGA-A7-A4SA	1.24617	1.01715	1.02283	1.26255	0.861015	1.16669	1.28171	1.02873	1.02283	1.02283	1.20457	1.04385	1.0403	1.02283	1.01402	0.998501	1.02756	0.859174	0.858098	1.00636	1.02181	1.01892	0.858232	0.99451	1.00883	1.01923	0.998101	0.998101	1.20457	0.858232	0.859354	0.859084	0.998101	0.922122	1.1663	0.99451	1.00888	1.15994	1.01715	1.25394	1.02171	0.859847	1.04385	0.85886	1.01402	1.04942	1.31363	0.864526	0.854874
TCGA-GM-A2DA	1.02384	1.02029	1.02445	1.02384	1.02506	1.15861	1.02929	1.01548	1.02445	1.02445	1.01983	1.02735	1.02004	1.0167	1.01837	1.02695	1.01644	1.01558	1.0243	1.02283	1.01826	1.03712	1.01847	0.843795	1.02085	1.0211	1.02735	1.02735	1.01983	0.822823	1.01857	1.02664	1.02735	1.01064	1.01776	0.833875	1.01933	1.17893	1.02029	1.02384	1.01948	1.02095	1.02735	0.829144	1.02196	1.03712	1.02085	1.01816	1.01907
TCGA-BH-A8G0	1.00155	0.998151	0.9992	1.00155	0.9992	0.99905	0.994959	0.997303	0.9992	0.998151	0.9989	1.00265	1.01412	0.9992	0.99935	1.00908	0.9996	0.994809	1.00025	0.9999	0.998201	1.00065	0.998651	1.00516	0.99945	1.0003	1.00135	1.00135	0.9989	0.9988	0.997889	1.0016	1.00135	1.00255	0.998701	1.0031	1.00255	0.99905	0.998151	1.00155	1	0.99975	1.00265	0.903603	0.9988	1.00065	1.0008	0.998351	0.99945
TCGA-GM-A3XG	1.00145	1.00441	1.0009	1.00526	0.994809	1.0036	1.00546	1.00035	1.0009	1.0009	1.0002	1.00335	1.01695	1.0009	1.0006	1.01003	1.0022	0.996654	1.00205	0.998551	0.998101	1.0037	1.00035	1.01104	1.01594	0.9989	1.00436	1.00436	1.0002	0.998101	0.998501	1.0022	1.00205	1.00035	0.9992	1.00145	1.00365	1.02562	0.998201	1.00145	0.998101	1.0018	1.00335	0.98394	1.0033	1.00411	1.00426	1.00135	0.9997
TCGA-GM-A4E0	1.01528	1.00777	1.01029	1.01938	1.01457	1.01165	1.01518	1.00903	1.01029	1.01029	1.0119	1.01907	1.092	1.01029	0.913462	1.01649	0.926569	1.10239	1.01584	1.00446	1.00651	1.02136	1.01392	0.921131	1.01786	1.00802	1.01811	1.01811	1.0119	1.00651	1.00672	0.916233	1.01811	1.0012	1.01003	1.09893	0.912665	1.01165	1.00777	1.01528	1.01084	1.00446	1.01907	0.910183	1.02405	1.01831	1.01756	1.01483	1.00913
TCGA-AC-A3YI	0.995557	0.990581	0.991326	0.995557	0.995657	1.12363	0.996055	0.990531	0.991326	0.991326	0.99471	0.993117	0.993831	0.991326	0.995208	0.993117	0.995607	0.994012	0.99471	0.99078	0.991227	0.993913	0.994212	1.03414	0.996105	0.991376	0.988447	0.988447	0.99471	0.991227	0.993515	0.998551	0.988447	1.0013	1.14634	0.991326	1.00025	1.12363	0.990581	0.995557	0.988546	0.99466	0.993117	0.93508	0.994411	0.998351	0.995158	0.970214	0.991525
TCGA-OL-A66O	0.995108	1.0271	1.1678	1.0116	1.15607	1.02278	1.02131	1.03435	1.1678	1.1678	1.03184	1.00451	1.0733	1.1757	0.955944	1.00325	1.03082	1.03001	1.03737	1.03067	1.03942	1.01457	1.03062	1.01933	1.02034	1.02756	0.99935	0.99935	1.03184	1.04333	0.883106	0.994112	0.99935	0.992022	1.03948	1.00692	1.01594	1.02278	1.0271	0.995108	1.03583	1.03067	1.00451	1.01948	1.01356	1.02054	1.0212	0.640614	1.03123
TCGA-E9-A1NI	1.24901	0.975315	1.13465	1.29316	1.14443	1.26308	0.996454	1.01321	1.13465	1.13465	1.12563	1.00015	1.22097	1.13465	0.819438	0.86313	1.04555	0.775039	1.12612	0.956622	0.942014	1.27718	0.98691	0.796328	1.13291	0.949757	0.888153	0.888153	1.12563	0.937945	1.04828	0.909668	0.888153	1.02075	1.24959	0.796328	0.819438	1.2756	0.975315	1.24901	1.01659	0.956622	1.00496	0.783972	0.786112	1.27713	1.05724	0.747205	1.13645
TCGA-E9-A3HO	1.09451	1.19553	1.07574	1.09451	1.07784	1.09259	0.904534	1.08861	1.07574	1.07448	0.731964	1.05958	1.13688	1.07574	0.7412	1.07054	0.925622	1.17793	0.489046	1.09074	0.730056	1.08121	0.924344	0.925054	1.08607	1.00441	1.06955	1.06955	0.731964	0.731486	1.08925	0.922595	1.06955	0.95735	1.08718	0.993515	0.951832	1.08438	1.19553	1.09451	1.08576	1.10785	0.729063	0.737911	1.08348	1.29127	0.906725	0.725342	1.076
TCGA-A8-A08X	1.05854	1.0404	0.959485	1.13672	0.945519	1.25255	0.927707	1.05268	0.959485	0.959485	1.03338	1.0892	1.23873	0.959485	0.953717	1.13923	0.955508	1.20905	1.02131	0.94966	0.89096	0.957059	0.887096	1.01543	0.886361	1.14788	0.942878	1.01276	1.02741	0.889809	0.817187	0.947251	1.01276	1.01255	1.24427	1.00752	0.951252	1.07548	1.0404	1.05854	1.09243	0.946529	1.08037	0.905233	1.027	0.957059	0.906772	0.960506	0.95188
TCGA-A8-A08G	0.956768	1.27901	1.12033	1.38038	1.14437	1.17464	1.11086	0.933745	1.12033	1.12033	0.901463	0.892804	1.35769	1.12033	0.952847	0.864256	0.964303	0.747771	1.0696	0.950866	1.04467	1.16099	0.798233	0.769608	1.13563	1.06052	0.908733	0.908733	0.901463	1.10154	1.10903	0.971144	0.908733	0.996903	1.17464	0.768286	0.948985	1.18038	1.27901	1.40695	0.929885	0.950866	0.892804	0.757363	0.960943	1.16947	1.3619	0.7412	1.11618
TCGA-A7-A5ZV	1.15618	1.18648	0.928894	0.921839	0.929083	1.8017	1.49058	2.0454	0.928894	0.923776	0.622499	0.906398	1.42539	0.935843	0.934031	1.15205	1.42144	1.18117	0.928087	1.43584	0.942686	1.17748	0.941775	0.89956	1.4095	0.933316	1.14733	1.14733	0.622499	0.941008	0.939284	0.916374	1.14733	1.50654	1.76664	0.903044	0.926759	1.7237	1.18648	0.936034	1.19621	0.937037	0.906398	1.43029	1.15497	1.18536	0.926901	0.620189	1.20349
TCGA-A8-A08C	0.920329	1.13525	0.908266	0.922406	0.908266	1.18184	1.13972	1.19238	0.908266	0.908266	0.911821	0.936368	1.41219	0.908266	0.905512	0.937897	0.922264	1.152	0.911821	0.900117	0.896779	1.4726	0.91304	0.911353	0.919009	0.896779	0.936368	0.936368	0.911821	0.895484	0.899513	0.929178	0.936368	1.00968	1.17748	0.911774	0.91379	1.17453	1.13525	0.934126	1.18834	0.914166	0.936368	0.539165	1.16503	1.4726	0.922595	0.910697	0.904907
TCGA-E9-A3Q9	0.993415	0.995806	0.994311	0.993415	0.992122	0.995407	0.994909	1.00075	0.994311	0.994311	0.994909	0.989588	0.836204	0.994311	0.994062	0.991774	0.995308	0.996654	0.994859	0.995357	0.997602	1.20383	0.995308	0.990482	0.991426	0.997902	0.989588	0.989588	0.994909	0.997602	0.981372	0.992768	0.989588	1.0012	0.995407	0.989687	0.997003	0.995407	0.995806	0.993415	0.998551	0.993813	0.984336	0.996305	0.995009	1.20888	0.994959	0.997103	0.993316
TCGA-A2-A3XX	1.13912	0.97502	0.877489	1.13912	0.85747	1.62085	1.01452	0.879358	0.877489	0.877489	0.87294	1.60698	1.23708	0.877489	1.00571	0.699007	0.976593	0.875167	0.867686	1.01311	0.976741	1.13738	0.872396	0.952412	0.872804	0.978217	0.87676	0.87676	0.87294	0.981619	0.883061	0.970851	0.87676	1.07805	1.64347	0.985622	0.997502	1.60812	0.97502	1.13912	0.887326	1.00506	0.905979	1.12634	0.867641	1.14082	0.874394	0.883702	0.874485
TCGA-LL-A8F5	1.1143	1.56384	0.989538	1.02049	0.824563	1.35179	1.09887	0.847254	1.01155	0.876346	0.884572	1.07705	1.09889	1.01155	0.853757	1.02939	1.29684	0.945087	1.33392	0.854561	1.00065	1.09265	0.853802	1.08005	1.1199	1.0033	0.944414	1.11683	0.842202	0.989141	0.962111	0.849789	1.16802	0.99461	1.39595	1.08005	0.850857	1.35179	0.975659	1.1143	1.38784	0.854561	1.25324	0.789857	1.11624	1.17943	0.856485	0.680763	1.07443
TCGA-A2-A0CK	1.0125	1.00516	1.00707	1.0125	1.00707	1.00863	1.00832	1.00546	1.00707	1.00707	1.00697	1.0118	1.2214	1.00707	1.00873	1.0121	1.00802	1.01054	1.00782	1.00651	1.00531	1.01659	1.03814	1.00606	1.01402	1.00591	1.00541	1.00541	1.00697	1.00441	1.00641	1.01099	1.00541	1.0016	1.00863	1.01271	1.01009	1.00863	1.00516	1.0125	1.00586	1.0119	1.0118	0.720219	1.01114	1.01761	1.01039	0.731208	1.00707
TCGA-A8-A08O	1.11037	1.1303	1.10651	1.11037	1.10368	1.11403	1.12769	0.764989	1.10651	1.10625	1.11193	1.35112	1.12542	1.10651	0.780372	1.35538	1.1093	1.00426	1.11166	1.1025	1.10968	1.11338	1.11139	0.768864	1.10732	1.10817	0.76359	0.764742	0.771429	1.11193	0.788317	0.947877	1.27666	1.00335	1.11451	0.764536	1.12737	1.09424	1.1303	1.11037	0.974038	1.1025	1.35112	0.774208	1.00135	1.11338	0.954927	0.772755	1.10844
TCGA-LL-A441	1.07243	0.9994	1.05911	1.03123	1.01508	1.04704	1.16099	1.00822	1.05911	1.05911	0.912712	1.00411	1.07969	1.05911	1.03747	0.96177	1.04606	0.886545	0.912712	0.960943	1.04725	0.983644	0.962354	1.04385	1.1055	0.935127	1.00411	1.00411	0.912712	1.01538	0.899606	0.890592	1.00411	1.03276	1.0728	0.940577	1.024	1.00717	0.951301	1.14437	1.06605	0.960943	1.00411	1.03001	0.92619	0.980928	1.00205	1.03953	1.00651
TCGA-A7-A5ZW	0.993266	1.00847	0.988843	0.993266	0.992718	1.04169	1.01311	0.990333	0.988843	0.988843	0.990482	0.991923	1.18145	0.988843	0.991277	0.991923	0.990531	0.989836	0.991475	1.00853	0.992868	1.05537	0.99461	1.00155	0.983051	0.997003	0.991923	0.991923	0.990482	0.989737	0.987852	0.990531	0.991923	1.0015	1.03799	0.99237	0.992122	1.04169	1.00847	0.993266	0.987158	1.00853	0.991923	0.841627	0.993764	1.05537	0.992619	0.995058	0.989489
TCGA-GM-A2DH	1.28572	0.871897	1.04833	0.880637	0.992022	0.946818	0.862724	0.991923	0.995095	1.04833	0.980582	0.968159	1.12751	0.895761	1.05818	0.969578	1.03374	1.12639	0.980582	1.14887	1.03246	0.984484	0.881414	1.02044	1.05439	1.07979	0.968159	0.968159	0.980582	0.885306	0.895992	0.984732	0.968159	1.002	1.16337	1.21223	0.847298	0.873576	0.893774	1.04813	1.15668	1.14887	0.968159	1.02359	1.01568	0.956477	0.984732	1.06845	1.04833
TCGA-A2-A3XW	1.01538	1.0441	1.04364	1.06443	1.04364	1.00436	1.00431	1.0002	1.04364	1.04364	0.965034	0.9989	0.998001	1.04364	1.00205	1.03563	1.0016	1.00165	0.95735	0.99945	1.00431	1.0014	0.978266	1.00411	1.0441	1.0029	0.997502	0.997502	0.964303	1.00315	0.957932	1.00481	0.997502	0.986464	1.02486	1.00411	1.0019	1.00436	1.03512	1.01538	1.00305	1.00215	0.9989	1.0017	1.00095	0.9989	1.00782	0.95832	1.03978
TCGA-A2-A3XS	1.14328	0.982507	0.903323	1.15382	0.896501	1.45107	1.07154	0.963085	0.903323	0.903323	0.893081	1.12558	1.08149	0.903323	0.81145	1.09935	1.13302	1.14475	0.893081	0.814638	0.998601	1.00591	0.907052	0.921131	1.09994	1.00626	0.99955	0.99955	0.893081	1.0002	1.3442	0.786322	1.01266	1.03809	1.57418	0.921273	0.775496	1.44019	0.982507	1.15382	1.11699	0.82178	1.12558	0.995507	0.823345	1.00591	1.1464	0.921934	1.09877
TCGA-E9-A1NG	1.0212	1.01185	1.0126	1.0212	1.01271	1.02085	1.01538	1.01215	1.0126	1.0126	1.01422	1.10405	1.01887	1.0126	1.00797	1.11521	1.01477	1.01796	1.01558	1.01346	1.01281	1.12401	1.01417	0.896224	1.01477	1.01301	0.894189	0.905279	1.01422	1.01336	1.00973	1.01619	0.905279	1.00953	1.01852	0.897659	1.01276	1.02389	1.01185	1.0212	1.01255	1.0126	1.10405	0.897196	1.01341	1.12401	1.01594	0.894975	1.01281
TCGA-LL-A73Z	0.984089	1.06521	0.940529	1.24028	0.935986	1.21644	0.975905	0.95968	0.940529	0.940529	0.987951	0.989439	1.02812	0.940529	0.984435	0.989439	0.98231	1.0626	0.988496	1.06364	0.93761	0.98004	0.98004	0.951252	0.937801	0.935509	0.98399	0.98399	0.987951	0.960992	0.979646	0.964205	0.98399	0.998601	1.20831	0.987752	0.985771	1.21644	1.06521	0.984089	0.98226	1.06364	0.989439	0.949757	0.984831	0.978365	0.986068	0.933602	0.942494
TCGA-E9-A5FK	1.03891	1.02212	1.01831	1.05444	0.987901	1.10962	1.02278	0.977036	1.01831	1.01831	1.01943	1.06135	0.992519	1.01831	0.977626	1.0673	0.937945	0.967475	0.995557	0.96728	0.924439	1.05434	1.02273	0.936655	1.02542	0.920706	1.06135	1.06135	1.01943	0.922784	0.997852	0.945615	1.06135	1.00365	1.10962	0.937562	0.977626	1.10962	1.02212	1.03891	0.973056	0.96728	1.06135	0.930984	0.973007	1.05325	0.977725	1.01831	1.0173
TCGA-A2-A0CO	1.04999	1.05491	1.00933	1.04999	0.822258	1.05133	1.01477	1.00993	1.00933	1.00933	1.02491	1.03901	1.12873	1.00933	0.992122	1.03901	1.04689	1.04591	1.02456	0.982211	1.01953	1.20016	0.913462	1.04983	1.01816	1.03455	1.03901	1.03901	1.02491	1.03016	0.839419	1.04689	1.03901	0.9991	1.04678	1.04359	0.990134	1.05133	1.03624	1.04999	1.02486	0.982211	1.03901	0.822084	1.04508	1.21564	1.00993	0.907612	1.00933
TCGA-LL-A5YO	1.027	0.994012	0.973645	1.02242	0.996704	1.08793	0.99895	0.963085	0.996704	0.973645	1.05781	1.04328	0.880821	0.996704	0.95735	1.04328	1.01609	1.01472	1.0718	1.00601	0.96328	0.970606	0.972272	0.956913	0.940864	0.984287	0.957447	0.957447	1.05781	0.996604	0.911681	0.920942	0.981273	0.972958	1.21035	0.9357	0.967622	1.08793	0.994012	1.027	1.03281	1.00601	1.04328	0.970606	0.980928	0.970606	1.0004	0.956671	0.991873
TCGA-LL-A7SZ	1.04246	0.980434	1.06422	1.50602	1.05719	1.44013	0.886866	0.980139	1.06422	1.06422	0.985276	1.03855	1.06166	1.06558	0.890131	1.62882	0.974382	0.886591	0.977823	0.986613	0.984287	1.08016	0.959728	1.05979	1.06078	0.978463	0.974087	0.974087	0.985276	0.984188	0.890684	0.97188	0.974087	0.997003	1.92672	1.06177	1.04622	1.44013	0.980434	1.02461	0.892851	0.979498	1.03855	0.885719	0.941775	1.08016	0.973891	0.889348	1.06578
TCGA-GM-A2DI	1.02065	1.15663	1.03558	1.08644	0.940624	1.01634	0.94072	1.01634	1.03558	1.03558	1.01786	1.01634	1.03123	1.03558	1.01044	1.02618	1.02283	1.01155	1.0174	1.01003	0.953088	1.15751	0.952798	1.00265	1.02842	0.95048	1.01452	1.01452	1.01786	0.951542	1.01604	1.02364	1.01877	1.00807	1.01634	0.990432	1.00978	1.01634	1.15663	1.081	1.0173	1.01336	1.01634	0.94005	1.01715	1.15751	1.01533	1.01629	1.05797
TCGA-S3-AA10	1.09275	1.0883	0.870446	1.10378	0.863175	1.22329	0.637552	0.862364	1.07632	0.865744	0.866647	1.07374	1.29802	1.2515	0.864211	1.07374	0.998701	0.997053	0.865293	1.08803	1.10935	0.866556	0.966157	0.879815	1.27261	1.16737	1.07374	1.07374	0.866647	1.1115	1.31076	1.00095	1.07374	1.0124	1.33085	0.880271	1.06599	1.22329	0.868047	1.09275	1.07769	1.08803	1.07374	0.869857	0.992271	0.870718	0.863535	0.981421	1.07537
TCGA-LL-A740	0.982705	1.17994	0.988	0.976937	1.11812	1.1693	1.17519	0.982507	0.988	0.988	0.981273	0.992619	0.970507	1.11236	0.982705	0.976544	0.983248	0.980484	0.98315	0.981026	0.982112	0.979104	0.982507	0.993316	0.983347	0.976691	0.990482	0.990482	0.98315	0.982903	0.980533	0.989687	0.990482	1.0017	1.17291	0.987257	0.98315	1.13296	1.17994	0.982705	0.976693	0.983051	0.992619	0.980681	0.987554	0.986266	0.984089	0.980434	0.981273
TCGA-OL-A6VO	0.862454	1.06688	0.884572	0.958271	0.870673	1.35825	1.1226	0.80143	0.884572	0.886132	0.933888	0.91154	1.3029	0.88604	0.923966	0.932602	1.1093	1.42113	0.991724	0.919433	0.871171	0.951698	1.04446	0.942686	0.994809	1.2266	0.91154	0.91154	0.93613	0.781334	0.993764	1.10566	0.91154	1.0011	1.36381	0.917973	0.92406	1.3635	1.06688	0.86606	1.17676	0.918256	0.91154	0.858456	0.992072	1.24247	1.03814	0.86349	1.00646
TCGA-GM-A2DN	0.997602	1.00596	0.995607	0.997602	0.995607	1.00075	0.997153	0.996953	0.995607	0.995607	0.996554	1.00426	1.26898	0.995607	0.996554	1.01049	0.992669	0.992967	0.996305	0.995009	0.997652	1.14585	0.996754	1.00983	1.0036	0.998101	1.00426	1.00426	0.996554	0.995357	0.986811	1.00255	1.00426	1.00767	1.00085	1.00983	0.996754	1.00075	1.00596	0.997602	0.994212	0.998001	1.00426	0.863715	0.995806	1.14585	0.997502	0.995308	1.0006
TCGA-A2-A3XT	1.05299	1.06537	0.853087	1.07769	1.04555	1.02395	1.04642	1.04963	0.853087	0.853087	0.95968	0.842025	1.02537	1.04555	1.04906	0.825478	1.23251	1.38698	0.712158	0.839331	0.866737	0.943598	0.839419	0.834841	1.14969	1.0588	1.05896	1.05896	0.95968	0.837612	0.821563	0.958903	1.05896	0.984682	1.36417	1.1622	0.924202	0.827527	1.06537	1.05346	1.12856	0.839331	0.842025	0.709979	0.912009	0.943598	1.13247	1.0489	0.853087
TCGA-A8-A09M	1.07401	0.949853	1.13324	1.44265	1.03205	1.56801	1.09105	0.748013	1.13324	1.06782	0.756628	0.941822	1.07847	1.13324	0.975315	0.940529	0.914025	0.830937	0.804375	1.0119	1.05626	1.08053	0.945231	1.27431	1.03891	1.01766	0.900117	1.05813	0.756628	1.10817	1.0532	0.826611	1.05813	1.04926	1.51764	0.928229	0.749349	1.60342	0.949853	1.41656	1.22867	1.05501	0.941822	0.999712	0.946048	1.25964	1.48594	0.751093	1.07658
TCGA-A8-A086	1.19424	0.965961	0.965815	1.19424	0.965815	1.87692	0.961332	0.968013	0.965815	0.965815	0.971291	0.979054	0.966742	0.965815	0.965376	1.0017	0.974332	0.967035	0.971291	0.964742	0.967768	1.38772	1.24889	0.952412	0.942734	0.966694	0.979054	0.979054	0.971291	0.967768	0.673161	0.974332	0.979054	1.01604	1.88478	0.95934	0.970606	1.90401	0.965961	1.19424	0.967084	0.970263	0.979054	0.678847	0.973596	1.39304	0.975757	0.667882	0.971781
TCGA-S3-AA15	0.978414	1.01392	0.98231	0.997702	1.0021	1.00656	1.00471	1.00873	0.98231	0.98231	0.981421	0.9996	0.984336	1.0021	1.00923	1.00285	0.988298	1.02486	0.975561	0.99925	0.981471	1.0034	0.997702	0.997053	0.976691	0.977872	0.990382	0.990382	0.981421	0.980632	0.980533	0.979498	1.0022	1.00401	1.00656	1.0014	0.982507	0.997902	1.01392	0.978069	1.04307	0.99925	0.9996	0.978611	0.976937	1.00305	0.993365	1.00988	1.01129
TCGA-S3-AA0Z	0.952025	1.19328	0.952315	0.952025	0.930271	0.950963	0.632799	0.951639	0.952315	0.952315	0.650026	0.932554	1.54281	0.949323	0.94831	0.932554	0.953379	1.41593	0.621028	0.951252	0.737711	0.623305	0.965132	0.609295	0.950915	0.964937	0.929701	0.929701	0.650026	0.947684	0.971978	0.937037	1.97542	1.00195	1.20248	1.14492	0.948503	0.950963	1.19925	0.952025	1.39192	0.951252	0.932554	0.647708	1.19807	1.50366	0.955895	0.648396	0.952315
TCGA-A2-A3XY	0.997902	0.95735	0.908826	1.04184	0.908826	1.33519	0.966742	0.972566	0.908826	0.908826	0.982754	1.00611	1.09765	0.908826	1.02893	1.00641	0.979301	0.928229	0.992868	0.959631	0.974873	1.02278	0.985375	0.975266	1.05092	0.917314	0.99945	0.99945	0.992868	0.974873	0.974627	0.986811	0.99945	1.04313	1.34912	0.980237	0.98231	1.3453	0.95735	0.997902	1.11834	0.959631	1.00611	1.02278	0.928229	1.02278	1.04282	0.985375	1.04586
TCGA-A2-A4RY	1.0028	1.00772	1.00345	1.00125	1.00345	0.998351	0.997951	1.00471	1.00345	1.00345	0.996754	1.00325	1.02085	1.00345	1.00245	1.00325	1.00381	1.00747	0.968991	1.00325	1.00646	1.00115	1.00491	0.928609	1.00215	1.00641	1.00325	1.00325	0.996754	1.00646	1.00626	1.00265	1.00325	1.00095	0.996404	0.938806	0.993117	0.998351	1.00772	1.0028	1.00536	1.00491	1.00325	0.941775	1.00386	1.00115	1.00581	1.00486	1.0027
TCGA-EW-A1OY	1.24837	1.02029	1.06589	1.0271	0.8534	1.66812	1.04937	1.05776	1.06589	1.12563	1.04622	0.907285	1.29901	1.06589	0.899977	1.01346	0.856798	0.8426	1.04622	1.01503	1.10304	1.0838	1.21518	1.05849	0.86331	1.08846	0.871715	1.08179	1.04622	1.10304	0.867008	0.885214	1.08179	0.99925	1.66812	1.0847	0.899977	1.66812	1.0172	1.45304	1.06401	1.02044	0.907285	0.978857	0.854517	1.08253	0.876122	0.846011	1.46845
TCGA-A2-A0CR	1.01543	1.01024	1.01387	1.0116	1.01155	1.0118	1.00938	1.01447	1.01387	1.01387	1.00983	1.00195	1.00311	1.00396	1.01003	1.01356	1.0123	1.01104	1.01069	1.00742	1.00993	1.00978	1.01195	0.922926	0.986959	1.01039	1.01609	1.01609	1.00983	1.00812	0.979202	1.01629	1.01301	1.00085	1.00933	0.927423	1.00888	1.0118	1.01139	1.01543	1.01255	1.0124	1.01205	0.923776	1.01245	1.00908	1.01139	0.927375	0.998601
TCGA-A2-A3Y0	1.04297	0.976593	1.08227	1.04138	0.85747	1.40035	1.16049	1.03614	1.08227	1.10833	0.869314	1.09355	1.11785	1.08227	0.856888	1.08967	1.18548	1.02547	0.822736	1.02868	0.882328	1.0034	0.86394	0.953814	1.16769	1.06271	0.86945	1.07616	0.869314	1.01999	0.733078	0.94913	1.07616	0.985523	1.32838	0.96401	1.08111	1.38296	0.984583	1.04297	1.02501	1.05076	1.09355	1.02019	0.91365	0.934794	0.923635	0.902858	1.10833
TCGA-D8-A3Z6	0.962987	1.15205	1.04611	0.963328	1.05123	1.14936	0.956622	0.962354	1.04611	1.04611	1.15095	0.96002	1.24639	1.04611	0.960506	0.95048	0.96036	1.07264	1.15095	1.15365	0.958757	1.13558	0.96177	0.930414	1.05304	0.960846	0.957544	0.952218	1.15095	0.961041	0.962257	0.956429	0.952218	1.0006	1.15062	0.962646	0.962987	1.11877	1.15205	0.962987	0.959048	0.960554	0.959145	0.740678	1.078	1.15293	0.961624	0.963377	1.05211
TCGA-AC-A2FB	1.00858	1.01079	1.00586	1.00767	1.00521	1.00812	1.01195	1.00993	1.00586	1.002	1.00697	1.00772	1.04184	1.00802	1.00662	1.0126	1.00742	1.00747	1.00697	1.00792	1.01129	1.00883	1.01114	1.01392	1.00722	1.01009	1.00561	1.00687	1.00697	1.00913	1.00822	1.00943	1.00687	1.00817	1.00702	0.749876	1.00636	1.00812	1.01079	1.00858	1.00938	1.00606	1.00772	0.921225	1.00853	1.01155	1.01044	0.925433	1.00797
TCGA-E9-A3X8	1.01311	1.08375	0.945135	1.00923	0.941727	1.07842	1.07811	1.01609	0.945135	0.945135	1.01145	1.18637	1.17603	0.945135	0.9486	1.18867	0.944366	1.01124	1.01145	1.01649	0.945279	1.0707	1.01442	0.853757	0.922548	0.946	1.00656	1.00656	1.01145	0.945279	1.01341	0.938232	1.00656	1.00035	1.08238	0.863895	0.9486	1.07842	1.08375	1.01311	1.01654	1.01014	1.18637	0.872577	1.01377	1.07511	0.942638	1.01659	0.945567
TCGA-A8-A092	1.26413	0.910744	1.11193	1.26413	1.11704	1.87495	0.96479	0.982853	1.11193	1.12412	1.10341	1.14087	1.19103	1.11193	0.820001	1.13989	0.820392	0.953862	1.10341	1.14382	0.926854	1.16265	0.989836	1.00456	1.1526	0.927375	0.797134	0.797134	1.10341	0.92747	0.805915	0.825478	1.23349	1.00948	1.89362	0.974922	0.820001	1.93572	0.909294	1.26413	1.13525	1.14607	1.14087	0.810332	0.962014	1.1683	0.816884	0.991376	1.12444
TCGA-A8-A08P	0.913594	1.14755	1.05517	1.24785	1.12325	1.34651	0.895807	0.834006	1.05517	1.07311	0.897983	0.975217	1.13041	1.08692	1.02115	1.01958	0.872123	0.839463	0.893451	1.0124	0.876213	1.14164	0.894559	1.00125	1.26933	1.02481	0.955847	0.870355	0.897983	0.921414	0.924533	0.874576	0.934937	1.08724	1.92274	1	0.95077	1.84893	1.14596	1.20797	1.13302	1.09042	0.975217	0.844947	0.874076	1.06965	1.01629	0.863175	1.10213
TCGA-LL-A440	1.01447	1.03845	1.02161	1.01862	0.978906	1.01902	1.04045	0.997702	1.02161	0.972713	0.97866	0.994411	0.99985	1.02161	0.996804	0.997153	0.998451	0.99456	0.976101	0.975806	1.01994	0.9992	1.03635	0.981224	1.12331	1.0119	0.993714	0.993714	0.97866	1.01781	0.974185	0.993117	0.993714	1.00065	0.995158	0.987802	0.996804	1.01902	1.03845	1.01447	0.998751	0.975806	0.994411	0.968306	0.998201	1.01447	0.998751	0.975069	1.11985
TCGA-GM-A3NW	1.00516	0.993067	0.98929	1.00516	0.997802	0.993863	0.994461	0.980139	0.98929	0.98929	0.995706	1.00416	1.15288	0.98929	0.988347	1.00416	0.874667	0.992967	0.998401	0.984583	0.985622	1.00722	1.00165	1.00842	1.00005	0.991277	1.00135	1.00135	0.995706	0.982557	1.18027	0.8784	1.00135	1.00345	0.986117	1.00842	0.995706	0.993863	0.993067	1.00516	0.985043	1.001	1.00416	0.740557	1.0005	1.00245	1.00085	0.738231	0.989439
TCGA-A8-A095	1.09924	1.09249	0.967915	1.09738	0.968306	0.964595	1.08846	0.962841	0.967915	0.967915	1.09663	0.96289	1.17464	0.968942	0.967475	0.968746	0.972076	0.962403	1.09504	0.964352	0.964352	1.28637	0.968257	0.978217	0.974431	0.961965	0.969724	0.969724	1.09663	0.963621	1.09674	0.973645	0.969724	1.00687	0.964595	0.973743	0.965473	0.964595	1.09249	1.09924	0.965912	0.964352	0.96289	0.877261	0.966449	1.29524	0.971781	0.966791	0.968355
TCGA-S3-A6ZG	1.11753	0.926569	1.09212	1.12201	1.0902	1.09387	0.925575	0.926285	1.09212	1.09212	1.09477	1.08185	1.19272	1.09212	0.974431	1.0673	0.927612	0.945375	1.09371	0.932269	1.09562	1.47062	0.933983	0.930509	1.09669	1.09015	1.14585	1.14585	1.09477	1.09005	1.05792	0.915481	1.15337	1.00075	1.09265	1	0.976298	1.09387	0.926569	1.12201	0.926475	0.932459	1.0673	0.730135	0.931793	1.46724	0.887739	0.731844	1.09212
TCGA-A8-A091	0.947251	0.741079	1.25888	2.22564	0.948792	1.39044	1.11645	1.01563	1.25888	0.949949	1.11801	0.959	0.967768	0.942062	0.94475	0.967915	0.942782	0.940289	1.11812	0.943022	1.10973	1.40776	1.11963	1.12401	0.954878	1.11193	0.953911	0.953911	1.11801	1.10903	1.10469	0.953814	0.953911	1.01614	1.38457	1.12401	0.945087	1.42044	0.734594	0.947251	1.02848	0.943022	0.959	0.744258	0.947733	1.4077	0.94913	0.739514	0.943166
TCGA-S3-AA14	1.0366	1.0457	1.05014	1.0366	1.03942	1.05309	0.751824	1.06484	1.05014	1.05014	1.0548	1.02131	1.04901	1.05677	0.785314	1.01412	1.04963	1.06208	1.04642	1.05506	1.06908	1.0386	1.05102	1.02105	1.03794	1.06057	1.00586	1.00586	1.0548	1.07301	0.781083	1.01801	1.02131	0.990482	1.06349	1.02105	0.766142	1.02486	1.0457	1.0366	1.06589	1.05506	1.02131	0.758548	1.0458	1.0322	1.04235	1.05652	1.06057
TCGA-WT-AB41	1.02924	1.02812	1.0269	1.03006	1.03001	1.02501	1.02883	1.01821	1.0269	1.0269	0.823997	1.02842	1.31219	1.0269	1.02374	0.845922	0.832865	1.03021	0.818831	1.02766	0.981224	1.02802	1.02904	1.03374	1.02904	1.02552	0.815286	1.20412	0.823355	0.846455	1.02268	0.819698	1.20412	1.00165	1.02501	1	1.02542	1.02252	1.02812	1.02924	1.20417	1.03067	1.02842	1.03189	1.032	1.03108	0.823214	0.820131	1.03026
TCGA-E9-A1NE	1.04916	1.03021	1.01923	1.04916	1.01923	1.13972	0.933554	0.977971	1.01923	1.01923	0.969431	1.0023	1.01907	1.01923	1.01069	1.00958	0.980188	0.989141	0.969431	0.957689	1.01331	1.00732	1.03655	1.00667	1.0548	1.01563	1.00551	1.00551	0.969431	1.01508	0.962111	1.00285	1.00551	1.00702	1.12114	0.95866	1.00963	1.13972	1.03021	1.04916	1.01034	0.957689	1.0023	1.00958	0.989141	1.00541	1.0026	0.96855	1.03057
TCGA-LD-A7W5	1.04035	1.03589	1.12731	1.04771	0.884297	1.10101	0.965132	0.930651	1.12731	1.12731	0.890822	1.00305	1.04534	1.12731	1.02537	0.982458	1.04472	0.884893	0.89096	1.77152	0.967329	0.983051	0.884481	0.908967	1.04694	0.96811	1.00305	1.00305	0.890822	0.964742	1.05496	1.04771	1.00305	1.02506	1.05408	1.19373	1.02603	1.10101	1.03589	1.04035	0.877075	0.964498	1.00305	1.02827	1.03896	1.06505	0.967671	0.967182	1.17988
TCGA-EW-A3U0	0.967231	0.988298	0.86178	1.15205	1.18184	0.918397	0.85166	0.860431	0.86178	0.86178	0.950673	0.920376	0.923162	0.861735	1.39118	1.06062	0.723158	1.34426	0.911915	1.01185	0.860566	1.01019	1.16991	0.998351	1.10202	1.02491	0.938519	0.938519	0.952139	0.864301	0.862499	0.853846	0.938519	0.974234	1.0456	1.01806	0.952025	0.918397	0.988298	0.967231	1.25069	1.02232	0.920376	0.865744	0.919198	1.01019	1.02522	1.02547	1.1857
[truncated: 648 more columns]

## Sheet: Expression data of patients
	AKT1	ERCC3	STRN	ZMYM3	PIK3R1	SETBP1	CRTC3	FNBP1	CBL	ABI1	RABEP1	CSF3R	NSD1	NF1	MYH9	NCKIPSD	FLNA	NR4A3	CCND1	SIX1	CANT1	FAT3	MTCP1	ACSL3	STAT6	ZRSR2	FES	MYO5A	DROSHA	KNSTRN	COL1A1	PTPRK	PRCC	TRIP11	BCL2	SALL4	A1CF	TCF7L2	GRIN2A	NBN	HERPUD1	WNK2	MEN1	RFWD3	LYL1	ATIC	TCL1A	ALK	GOPC
TCGA-GM-A2DB	8.69833	4.59675	1.90541	4.20679	7.2626	1.79993	3.28148	4.02467	1.91834	4.43153	4.19396	1.55395	3.45714	3.22778	7.28738	3.01526	6.81204	0.439689	5.9422	5.20273	4.79205	0.0579451	1.37158	4.47645	4.99326	4.94086	1.9366	2.49843	3.54742	5.39341	8.7797	4.79537	5.55255	3.50391	1.78334	1.18567	0	3.2549	1.53156	3.61214	5.20155	2.08789	5.21492	3.85496	2.28397	5.58101	2.84689	0.223996	3.50242
TCGA-B6-A402	6.86375	5.33786	3.30429	3.53824	2.86131	0.47605	3.60149	3.30448	2.6511	5.59998	3.61663	1.36155	3.9158	3.39108	8.20495	4.23139	8.3565	0.0977001	7.43815	3.1071	4.66393	0.0877675	0.782837	6.57682	5.62083	3.13747	4.76579	2.48386	3.39148	4.60676	9.06364	5.94989	7.41204	4.02446	0.552377	1.46995	0	4.24876	0.00565009	5.76207	5.86742	3.889	5.07566	4.25118	1.91989	6.45218	0.0658883	0.672293	4.80125
TCGA-E2-A573	7.16523	5.21221	2.59824	3.60601	4.79283	1.11044	3.15272	4.82071	2.7867	6.46566	3.86022	4.4468	3.20935	3.56443	8.08406	3.64229	8.1117	2.53179	4.17569	1.73302	5.1254	0.0333377	1.27208	6.93925	5.68624	4.57957	3.54083	2.37599	4.03673	4.59329	9.01304	5.3732	6.82055	3.24723	1.54872	0.287115	0.0252224	4.34222	0.00336822	4.67982	6.67819	2.99313	4.93358	4.87404	2.79154	6.072	2.109	0.460562	4.88669
TCGA-EW-A1P3	7.39305	4.97831	2.24029	3.85567	6.05031	2.80918	3.8431	4.33174	2.45762	4.56443	5.75994	3.69746	3.34957	4.93359	7.15092	4.12757	7.37499	2.88041	8.18353	1.68918	5.68918	0.245097	0.956955	6.25212	5.80474	4.18444	2.33888	2.8518	3.90216	4.6795	10.1763	3.9735	6.5491	4.11677	4.15376	0.665533	0	3.68824	0.0534098	4.79073	5.96138	1.97984	5.19042	3.28608	2.17622	6.70654	0.25567	0.103745	3.7289
TCGA-GM-A5PV	7.15577	4.58899	1.2212	3.65441	4.72736	2.8714	3.65231	4.49181	1.75624	4.80903	6.76133	3.63949	3.22226	3.8712	7.10336	3.70206	6.5521	0.878576	7.06274	2.62956	5.86845	0	1.01732	6.62073	5.286	4.33556	3.68416	2.36747	3.80576	3.76242	5.99237	4.6949	5.78238	3.47179	4.91169	0.085187	0.0392652	3.45362	0.246393	4.97953	6.43007	2.78657	4.73594	3.46668	2.39146	6.38949	0.180716	0.0719554	4.01606
TCGA-PE-A5DE	7.57117	4.98696	2.79824	3.98097	6.13892	2.59315	4.04051	5.42372	2.79576	4.90002	5.90133	5.9776	3.8227	3.65237	8.01274	4.06541	7.70582	1.42723	7.25488	0.615713	5.60555	0.109196	0.781566	6.40618	6.00086	4.91922	3.62283	2.82076	4.09718	3.85971	9.85556	3.37972	6.50131	3.63795	3.99612	0.363226	0	3.55237	0.0787509	4.39445	7.14415	3.4601	5.28113	3.78774	3.75927	6.25107	2.12479	0.161367	3.90371
TCGA-A7-A4SD	6.99898	5.46285	3.52153	4.65823	5.34389	2.34421	3.99528	5.0445	3.03284	5.76203	4.16413	2.55665	3.93685	4.29315	8.88827	4.18271	9.27212	1.46573	6.59989	3.67421	5.61626	0.148468	1.54848	5.84885	6.15588	4.04695	4.01152	3.53712	4.98876	5.11772	11.4677	6.32029	6.69146	3.4719	1.67346	1.31662	0	4.7057	0.0549926	5.0934	7.19304	4.05516	4.82211	5.23264	2.18259	5.93198	0.410767	0.091087	4.78466
TCGA-A8-A097	6.36132	5.30706	3.92686	4.52856	5.31657	2.79612	4.47475	4.69434	2.94084	5.19431	5.41012	4.79635	4.56093	5.75385	8.5729	4.98108	8.52578	0.742773	9.42068	5.97201	7.05186	0.880264	1.14289	6.73701	5.21493	4.68358	2.7282	4.12857	4.8412	4.25594	11.715	5.04908	6.33424	4.04384	3.87672	1.83267	0.0351572	3.35445	0.288927	4.43498	7.73113	2.08209	4.98136	4.83411	2.13928	6.67649	0.670071	0.242571	4.38091
TCGA-S3-A6ZH	7.44631	5.12978	3.60602	4.30865	4.74145	1.62023	4.24466	4.14952	2.31163	5.68695	5.34322	3.3977	3.81482	4.49993	8.17647	4.20656	6.33986	0.47736	9.87045	4.21306	7.50264	0.0366341	0.853589	6.79361	6.65832	4.08571	2.44959	1.99739	4.8072	4.59895	8.98631	2.24651	6.90916	4.50047	4.00762	0.464483	0.0196274	2.89184	0.0469417	4.92367	7.68724	2.54629	4.46488	5.73176	1.92847	6.69755	0.414174	0.0546378	3.75577
TCGA-Z7-A8R6	8.03012	5.01618	2.38304	4.21795	5.2638	2.18731	4.13821	4.6203	2.33449	4.69678	5.49509	4.19995	4.37189	3.75123	8.59489	4.28422	8.04106	0.630776	10.2904	5.77989	6.28365	0.0756172	0.877855	5.99174	5.90713	4.21964	2.2036	1.88538	4.46153	5.25727	10.2537	4.73767	7.04939	4.07309	3.69699	1.04941	0	3.50388	0.0452474	4.86039	5.20169	3.50875	6.49989	3.64759	2.37707	6.94505	0.406596	0.183699	3.58922
TCGA-E9-A2JS	6.90883	5.2767	3.57856	3.98053	3.54692	1.20873	4.73321	4.65536	2.93249	5.03655	5.25609	3.09146	5.26367	4.86944	7.64045	4.05238	7.67273	0.444929	9.52808	4.8265	7.28526	0.33978	1.42485	6.89293	4.6649	3.50307	2.06414	3.77421	4.95616	5.02153	10.9215	3.45961	6.14896	3.43722	2.86826	1.19307	0.0620374	2.30383	0.0525353	5.89473	6.02726	2.2674	4.66373	4.33246	2.32055	7.07714	0.0333136	0.574899	4.12825
TCGA-GM-A2DF	6.59542	3.9759	2.27617	3.23317	3.0785	1.13453	3.28218	4.32619	2.42259	5.50872	3.54638	4.22112	3.09722	2.94468	8.45401	3.81205	7.88899	1.4441	3.44473	1.24385	4.78914	0.06538	1.31519	4.39753	5.30938	4.64422	4.79086	2.71442	3.18552	4.26515	9.14123	4.30038	5.34002	3.05485	1.62753	1.92098	0	4.00984	0	4.07378	6.97709	1.75537	5.25483	3.90684	2.57846	5.53211	1.17477	0.379991	3.57571
TCGA-BH-A0HY	8.24141	4.43682	3.09652	3.10586	5.09926	1.29289	3.67059	5.23271	2.31123	5.13923	4.74665	5.84145	3.87867	4.57556	8.87751	3.32889	8.14676	0.719265	7.82543	6.16188	7.72008	0.587608	0.64122	7.23894	5.47181	3.03288	1.98891	2.12921	5.28771	3.60715	11.4454	5.70491	6.65513	3.84023	3.64456	0.806576	0.0198056	3.1101	0.113733	4.36199	6.18122	4.12651	5.49645	3.82346	1.62492	6.76117	0.151323	0.0453699	3.95051
TCGA-GM-A3XN	7.26595	5.11461	2.48484	4.02845	5.75157	3.07359	4.22864	4.64392	2.58368	4.91028	5.82937	6.35956	3.92428	3.97665	8.1428	4.13241	8.4167	1.04298	6.59583	1.63507	5.35668	0.198591	1.21183	5.47423	6.33171	4.54839	3.79484	3.12389	4.0803	3.26063	11.9545	3.64453	6.84629	3.63727	3.70845	1.23941	0	4.80503	0.132341	4.40762	6.52755	3.77644	5.24834	3.42073	3.34705	6.08549	1.4427	0.159005	3.98038
TCGA-A2-A0EP	7.35022	5.07188	2.32383	4.04168	5.11578	2.38575	4.29898	5.78145	3.0641	5.18553	4.71005	4.87012	3.5481	3.59079	8.21916	3.95459	8.54379	3.66322	5.84177	4.33714	4.99237	0.277545	0.850486	5.34714	6.60853	4.69989	4.58899	3.99714	3.75618	3.13535	12.3073	3.54989	5.95335	3.38163	3.42185	1.14206	0	4.44812	0.11655	4.2089	6.72591	2.86276	4.53474	3.48372	4.40126	5.92486	4.77053	0.500802	4.11284
TCGA-A7-A6VW	6.59061	5.13049	1.5951	4.31826	3.54841	0.344359	3.90959	3.42016	1.41933	4.48961	3.36301	3.67546	3.85847	2.46477	6.82485	3.45636	7.8214	0.358558	4.95586	2.95621	6.09886	0.0307318	0.85626	4.78379	5.07441	3.61204	3.10604	1.59542	4.47428	4.73167	10.1583	4.48295	6.39174	2.65439	1.08713	0.419983	0.0194591	3.17605	0.0433108	3.97492	5.21764	4.02039	5.04721	3.34114	2.6111	5.76974	0.281823	0.106283	3.11615
TCGA-A7-A4SF	8.40874	5.60102	3.45042	4.5276	4.39052	2.00152	3.12327	3.78134	2.17972	5.15585	5.69575	3.94734	3.20119	3.76418	7.84319	3.93659	7.02852	0.477408	7.49515	6.43889	7.88793	0.14486	0.967992	6.13368	6.50734	4.31681	2.98234	1.81724	4.80175	4.13135	10.2337	3.15117	6.807	3.98744	3.37542	1.81058	0	3.71847	0.0143291	4.87011	7.31036	4.2256	5.76062	4.85917	2.3757	7.07867	1.63715	0.188246	4.49428
TCGA-S3-A6ZF	7.77852	5.12822	4.36512	4.03602	4.8302	1.06339	4.26331	4.87443	2.91261	5.68413	6.47697	3.20897	4.79142	4.7626	7.8806	3.80794	7.83541	2.03418	7.68595	4.07079	6.73246	0.0427627	1.71013	6.42219	6.15167	4.86242	3.48903	3.37486	4.79572	5.03526	10.6301	5.16799	6.69048	4.12374	3.45463	0.882309	0	3.92448	0.0883985	5.42028	6.30744	2.28855	5.30163	4.42108	2.45932	6.3541	3.11599	0.322118	4.3543
TCGA-A8-A08B	7.44571	5.03229	2.51749	3.59321	5.27082	0.674051	3.48326	3.76693	2.34325	5.45118	4.94314	3.63151	3.8624	5.73965	8.28686	3.47079	7.57177	0.741589	6.30431	5.63739	5.90073	0.0237876	1.02011	6.03342	5.52569	5.1248	1.43472	2.92187	4.60087	4.19554	8.6447	2.83728	5.85092	4.30787	1.21207	0.629136	0.13757	3.63912	0.0126451	4.71307	5.78853	2.1129	4.24873	4.38797	0.886222	6.73123	1.09614	0	4.25396
TCGA-A7-A5ZX	7.18197	5.1747	1.93355	4.20963	6.52355	2.88284	4.13459	4.72365	2.18873	5.2677	5.31725	4.31866	3.43875	4.21303	8.13662	4.12268	8.6572	0.682491	5.98881	2.59081	5.947	0.407206	1.18085	6.22174	6.08208	4.41388	3.45751	2.84874	4.1543	2.81703	11.3787	5.39705	6.50888	3.70119	4.45494	0.900608	0	4.9931	0.0899619	4.62559	6.6342	3.3941	5.03574	3.48733	2.74014	6.44151	0.0794224	0.0876832	4.51527
TCGA-A2-A4S2	7.45842	5.10282	3.19406	4.42196	5.94406	3.05063	4.44846	5.30169	2.32357	5.31096	6.50697	4.01957	3.98733	4.21128	8.61908	4.50328	7.72502	2.2744	7.01715	6.10716	6.2733	0.183189	1.08847	6.85418	6.59719	4.98613	3.30619	2.92568	4.94245	3.40542	11.5986	5.67071	6.95279	3.99935	5.5872	1.25612	0	4.20992	0.17782	5.63131	6.78689	5.18412	5.10816	3.89223	3.05087	6.44391	1.70988	0.319342	4.10637
TCGA-AC-A62V	7.34632	4.16544	0.528391	3.71831	2.35576	1.05253	2.90399	2.45104	1.00639	4.03078	5.36609	3.2453	2.22147	3.17972	7.50894	4.48183	8.5548	0.529687	8.939	4.32917	7.194	0.0197994	0.477274	5.74278	4.55225	3.38816	2.71215	1.61914	3.53385	4.29326	10.9283	4.10854	5.90897	1.99766	1.47635	0.815627	0	1.41606	0.0119448	3.80419	6.37323	2.54101	5.56719	2.95919	2.999	5.74602	0	0.140066	2.72164
TCGA-XX-A899	6.85181	5.30527	3.32548	4.37554	5.31421	2.91532	4.74917	5.27226	2.90491	5.4264	5.64363	5.72981	4.09515	4.53971	9.05426	4.20323	8.76847	2.21225	10.057	2.40284	6.14357	0.58297	1.17588	6.01669	6.58357	4.58959	3.95394	4.01004	4.48723	3.95523	11.63	4.50079	6.11427	3.54735	4.09118	1.22663	0	4.40928	0.279425	4.82545	7.04643	2.06463	5.18707	3.84228	3.40472	6.43688	3.35041	0.146371	4.54396
TCGA-A2-A3XV	6.30749	3.35612	0.143188	2.20119	3.41246	0.931543	2.44812	4.28365	0.312943	3.06778	2.34656	1.43276	1.60967	1.86579	5.57912	3.80164	6.19784	0.356331	4.77774	3.36126	6.13827	0.0425973	0.501396	6.17707	4.18433	3.64601	2.3672	0.562292	2.73095	3.8641	9.20439	1.94309	5.29587	2.47403	0.485379	0.0241875	0	1.80278	0.00610318	2.55342	6.95406	0.201945	4.62411	2.00205	2.52804	6.99557	0.0179057	0.0715435	1.78988
TCGA-A8-A06R	8.34655	4.95186	2.88265	3.48656	4.07879	1.84107	3.63895	4.31995	2.63774	5.09865	5.00211	4.55813	3.73849	3.90509	8.33406	3.59048	8.29602	0.362317	7.10577	4.56416	6.70587	0.552706	1.25686	5.94327	4.0957	3.81141	2.19941	3.30339	3.85184	4.51574	11.0529	5.59619	4.99056	3.71469	2.30927	1.44338	0	3.12367	0.072234	5.02642	7.06749	1.72071	4.2009	4.33512	2.57063	7.17259	0.0661445	0.0763774	4.8156
TCGA-E9-A1NC	6.21969	5.4166	2.18543	2.73344	2.82754	1.03234	3.54151	3.88068	1.44687	5.14052	3.20459	2.66177	2.64784	1.84149	8.80033	3.46396	9.5322	0.510533	6.4357	2.93127	5.39286	0.0461869	0.887496	4.8863	5.81261	4.49472	4.00785	2.97337	2.75085	3.63234	9.59978	5.46973	5.72034	2.33098	1.68617	0.802613	0	3.48735	0.175824	4.24438	6.81298	2.1894	4.11398	3.26041	3.01903	5.43988	0.997598	0.270524	3.79064
TCGA-GM-A2DM	7.44707	5.15095	3.71983	4.14143	4.95947	3.00867	4.3953	4.18367	2.79608	5.36952	6.7968	4.50874	4.25249	4.75524	8.79468	4.25503	7.00751	0.750058	8.56716	0.420526	5.7388	0.0260887	0.938037	6.35602	6.51048	4.3801	2.92092	3.36734	4.3228	3.93488	9.30156	2.01002	5.68816	4.11371	6.23488	0.189993	0	3.65864	0.0859723	4.56453	6.52105	3.64779	4.86364	3.83737	2.28006	6.66688	0.0371701	0.279877	4.43953
TCGA-Z7-A8R5	6.51098	4.29353	0.617017	3.21936	6.04409	1.31819	3.57266	4.13663	1.43671	4.34851	4.90419	4.12297	2.40381	3.03134	7.29844	3.67592	8.23429	0.611056	4.73785	3.73969	5.47601	0.128259	0.940626	5.60387	5.75185	4.56802	3.70353	2.15496	3.36264	2.6558	9.43249	4.03638	6.04894	2.70999	3.09559	0.202152	0	3.64227	0.151597	3.54271	6.19883	2.25283	4.44967	3.00202	3.82369	6.10272	2.56393	1.44723	3.36519
TCGA-EW-A2FR	7.96258	4.99863	3.64525	4.01294	5.15589	1.69835	4.14872	4.682	2.66172	5.45619	4.81582	3.24094	4.38547	4.41244	9.50788	3.53449	9.29743	1.2963	6.81454	3.17428	6.35381	1.27012	0.890941	6.15724	5.80059	4.56605	3.31085	4.17472	4.54494	4.11082	12.9841	5.33563	5.89541	4.07067	2.26017	2.78215	0	3.86431	0.136201	4.38122	7.39335	0.989919	4.09256	4.50289	2.27575	6.57042	0.0864627	0.067314	5.20872
TCGA-E9-A6HE	6.58419	4.24355	0.5827	3.49723	4.03553	1.33756	3.50954	3.62079	1.16108	3.96511	4.25551	2.80008	2.53318	3.03792	7.39488	4.3912	8.849	1.13014	6.9596	2.47519	6.37691	0.260751	0.509889	5.88129	5.57836	4.34748	3.4253	1.98958	3.39405	3.80901	10.8596	4.24008	6.87609	3.01539	4.02792	0.686173	0	3.22745	0.0888579	3.40473	5.77164	1.64491	4.84558	2.62471	3.26478	6.54325	0.198782	0.190932	2.73628
TCGA-A7-A4SB	7.0316	5.25167	2.28951	4.54528	3.59115	1.37323	4.2484	4.14462	1.90746	4.70137	6.20728	2.05971	3.76957	4.51286	7.63882	4.25896	7.60615	0.448223	10.9887	0.849888	6.71881	0.0839864	1.19098	7.31535	5.96322	4.79412	2.65236	3.54056	4.52869	3.64729	10.0169	2.65333	6.4975	2.99592	2.40728	0.348904	0	4.1832	0.0682654	4.58902	6.4787	1.40168	5.2064	4.20738	2.77558	6.03075	0.055757	0	4.53122
TCGA-A7-A6VV	7.97761	5.36001	3.15964	3.90369	6.14296	2.21057	4.84596	5.18272	2.97525	5.46978	4.40927	3.04329	4.08772	3.70393	10.1477	4.31286	9.76635	1.35211	5.98834	5.09133	5.5716	0.133084	0.970996	6.39741	6.31744	3.64806	5.35241	3.68116	5.326	4.92103	12.2498	5.5752	7.2777	4.58966	2.19332	2.17742	0	4.86239	0.498238	5.0224	6.47447	3.10125	5.22391	4.20522	3.12537	6.04179	0.750899	0.361677	4.24442
TCGA-A7-A6VX	6.96725	5.27826	3.13246	4.50277	4.61491	1.46196	5.18419	4.6408	2.75092	4.25637	5.41499	4.42806	4.34949	4.08969	9.05634	4.55186	8.41284	0.738259	3.9825	5.11876	6.26347	0.370041	1.22021	5.51269	5.90393	4.51017	3.93723	2.93633	5.12319	4.04794	12.3019	5.50727	6.65193	3.53068	5.39152	1.93167	0	4.20582	0.0485991	4.74364	6.90983	3.09747	5.27792	4.56767	2.28886	6.34047	0.0931415	0.0358495	4.65683
TCGA-AC-A3W5	8.29376	4.17169	3.04087	4.20077	4.73092	1.53117	4.26798	5.14334	2.56774	5.01198	4.61435	4.78179	4.13232	3.62937	8.55215	4.08553	8.75135	1.34493	5.95734	3.91936	5.52144	0.569635	0.709414	6.10492	5.98386	4.4046	3.5985	3.25479	3.88775	3.7728	12.4617	4.22839	6.44595	3.67071	2.48293	1.76068	0.0228673	4.19334	0.0632279	4.36365	6.82333	2.77416	5.12266	3.66633	3.85691	6.08087	1.37383	0.0222433	4.2673
TCGA-A8-A08F	6.64553	5.42526	4.44087	4.3385	3.77389	2.14482	4.50764	4.60727	2.93439	5.16312	6.76891	4.54434	4.95306	3.10713	8.55337	4.96744	8.57583	0.450193	8.74168	5.14934	7.69514	0.133041	1.09419	6.80703	5.36425	4.89996	3.29942	4.24045	6.23066	4.94134	11.6554	6.06402	6.90769	3.57728	3.74084	2.03101	0	2.49064	0	5.53276	7.59797	2.47283	5.79153	5.48919	2.7395	7.06798	0.703778	0.581831	4.31533
TCGA-BH-A5IZ	7.43531	4.80291	3.46843	3.63264	2.92685	1.19618	4.96121	4.58927	2.61385	5.07272	3.98866	3.21083	3.42732	3.22614	8.33391	3.88282	8.64952	3.53783	6.48563	3.31195	7.81356	0.063139	1.98819	5.28795	5.22732	4.22943	4.84353	3.90655	4.44925	4.90404	9.89589	6.4717	7.15939	3.09327	1.97838	0.372028	0	4.63017	0	4.61777	5.59071	4.67737	5.15707	4.81082	2.84867	5.83958	0.482316	0.113382	4.92657
TCGA-A7-A4SE	6.88071	6.24104	3.33366	4.11719	3.8395	1.52361	5.81308	4.17367	3.24998	4.98376	5.08332	2.9171	4.35549	4.23588	8.89933	4.25789	10.2933	1.65388	7.58883	2.63633	5.53966	0.433067	1.15128	5.87499	6.08892	4.16563	4.049	3.32101	4.32799	4.5374	12.2657	5.99143	7.29339	2.86021	2.02936	2.96892	0	4.18665	0.121908	5.09714	5.95587	5.17754	5.67238	4.38784	2.56241	6.66182	1.10307	0.53128	5.15991
TCGA-GM-A2DC	6.7255	5.34445	2.23814	4.25397	5.58893	2.76831	3.92314	3.07357	3.03835	5.35719	5.10494	5.03982	3.7395	4.29582	7.45752	5.03872	6.23983	0.255531	8.73271	3.65351	6.70315	0.14158	1.28005	6.484	6.8924	5.06599	1.82116	2.8372	4.55348	4.08929	9.54963	1.71783	7.28085	2.87342	5.41499	0.803228	0.160515	2.09768	0.0656045	4.42801	5.2652	1.71801	5.3223	3.41114	2.5166	6.71535	0.148747	0.0597578	4.01443
TCGA-BH-A0W7	7.78288	4.76227	2.43661	3.96943	5.41388	2.29763	4.13575	4.75712	2.19494	4.95397	5.24415	4.78882	4.02041	3.64289	7.5798	3.68805	8.57662	1.90312	7.89759	3.88284	6.91618	0.309731	0.492255	6.48428	5.62263	4.45915	2.47234	2.88807	4.66845	3.74736	11.1529	5.04379	6.21283	4.21254	4.18907	1.0329	0	4.00401	0.0993294	5.18602	6.65936	2.76523	4.85709	3.65168	3.11644	6.85793	2.74729	0.0212398	3.90011
TCGA-A7-A6VY	6.70744	5.5303	2.99025	4.74268	5.70258	1.54304	4.27312	4.80344	2.45491	5.31847	3.67905	2.34044	3.52622	3.47689	8.23999	4.24518	10.3408	0.960518	6.52982	2.56274	6.56564	0.222882	2.23024	5.50543	5.98414	4.07244	4.21548	3.01277	4.70797	4.57119	11.2357	5.34495	7.34423	3.17855	1.73357	1.36043	0	3.55619	0.0306991	5.07711	7.27945	4.64712	5.5711	5.21792	2.5957	6.47727	0.399909	0.145187	4.81402
TCGA-A8-A08I	7.04727	5.07765	4.32288	5.27462	5.80322	4.54705	4.30617	5.23867	3.69976	5.48125	7.01909	6.42463	4.64531	4.99898	7.58633	4.36157	8.31361	1.00249	4.05083	5.98734	6.08414	1.4111	0.892536	6.61424	6.03504	5.0672	3.58037	4.10093	4.96589	4.05302	7.51804	4.32689	5.76423	4.52331	5.83991	1.16353	0.423827	3.6685	2.93968	5.77754	7.86427	0.574922	5.41315	5.54295	2.12055	4.31141	1.13564	0.0422116	3.5524
TCGA-A2-A3XZ	8.11085	6.05248	2.83371	3.87158	4.38294	2.79991	3.92921	5.00851	2.40796	4.69049	4.47058	4.06007	4.22211	3.67853	7.81363	4.48378	7.74871	1.07609	6.09413	6.43668	8.24382	0.00793687	0.994907	6.76277	6.02952	4.72732	3.1722	2.3706	4.76738	3.75039	9.63758	3.86036	6.98167	3.36131	2.37358	0.412896	0	3.92509	0.214795	3.85922	6.56457	4.00294	5.49478	4.35204	3.96828	6.73981	5.01	0.174265	3.68284
TCGA-GM-A3XL	6.7575	5.25456	1.83352	3.37978	5.00934	1.28261	3.20085	5.35326	2.26203	4.80259	3.48985	3.8784	4.21522	3.31485	7.80405	3.45728	8.60784	0.801786	4.30132	3.25584	5.11804	0.0282171	1.41087	6.63881	4.99607	4.61639	3.1389	2.41595	4.35734	5.32405	7.4134	4.93133	7.18555	3.1743	1.87798	0.532619	0	3.69617	0.0201721	4.92363	6.06431	1.95943	5.26493	4.69932	1.95574	7.11224	1.2764	0.0621142	3.72137
TCGA-4H-AAAK	7.31215	5.03441	2.6679	4.37467	5.11147	2.73923	5.14918	5.20957	2.52158	5.107	5.6195	2.88968	3.99793	4.58877	8.8073	4.26395	9.11038	0.57907	7.70676	5.89281	6.67909	0.534668	0.7705	7.19269	5.94454	4.4379	3.87135	3.20748	4.47095	3.92558	12.6797	5.41551	6.34704	3.78572	4.58051	2.60702	0.0284735	4.37629	0.124037	5.04739	6.92955	2.00913	5.56109	3.59772	2.78915	6.98154	0.678879	0.31822	4.71477
TCGA-A8-A09D	7.82951	4.39739	3.91389	3.8908	5.00688	1.88016	4.74582	5.26115	3.21359	5.67761	5.87114	3.61272	4.63874	4.92415	8.72864	4.3998	8.4562	0.783663	7.30136	6.97327	7.58182	0.563033	0.993632	6.77077	5.36678	4.16318	2.82281	4.56109	4.53681	4.18699	11.2905	5.47748	5.5454	3.58196	4.10987	1.65908	0	3.92358	0.0710143	6.93674	6.69105	1.59679	4.91437	4.64575	2.75502	6.57341	0.747115	0.774924	4.80681
TCGA-A8-A075	8.16439	5.50059	4.31118	4.07484	4.16138	1.0519	4.00586	5.10525	3.77329	5.67653	5.49403	4.03062	4.64233	4.20482	8.394	4.32648	8.37928	0.760957	7.04055	5.21764	7.26881	0.443881	0.553449	6.51902	5.87707	3.94881	2.79019	3.69761	4.31903	5.06523	11.3643	4.83909	6.0703	5.1579	2.06355	1.27259	0	3.90137	0.0218548	6.22131	6.98278	0.888955	5.44835	4.26754	2.31298	7.15306	0.395761	0.0652482	4.56941
TCGA-GM-A2DL	7.87066	4.70296	2.63735	3.71254	5.63147	1.19919	4.19136	4.76794	2.37103	5.03953	5.34728	2.70435	3.88719	3.82198	8.78639	3.79397	9.38108	1.80499	7.97669	3.56431	5.62766	0.847746	0.896191	6.56664	5.64599	4.07714	3.34033	3.43914	4.00791	4.70078	11.2866	4.903	5.95609	3.84128	4.5036	1.53895	0.0249972	4.01905	0.0545385	3.63756	6.35679	1.355	4.83475	3.27986	2.383	6.00217	0.11508	0.134024	4.12587
TCGA-EW-A424	6.38623	5.2156	1.67865	3.95916	4.76928	2.34356	4.19836	4.19249	2.0135	4.78362	6.0243	5.91077	3.26125	4.03548	7.80171	3.78667	8.75053	0.641391	6.47454	0.885886	6.1081	0.296659	0.962472	6.47679	5.99992	4.29934	3.03656	1.97779	4.03685	3.39626	11.6293	4.67108	6.59724	2.53925	4.46285	1.16835	0	4.00799	0.0956423	4.61467	6.54642	1.72993	5.29178	3.5763	2.69577	7.1359	0.0830931	0.0488344	4.17498
TCGA-OL-A66I	6.36785	5.22077	2.38754	3.51856	4.07588	0.923928	3.5853	7.01134	2.52454	5.57199	3.87155	3.5635	3.9516	3.24749	8.311	3.79767	9.42087	2.10978	6.3321	2.46045	5.19526	0.0837988	1.1311	4.6766	5.88685	4.15837	3.90029	2.65114	4.10451	3.98278	10.8851	4.86826	7.11544	2.7932	4.68409	1.64992	0	3.84898	0.127122	4.95423	7.17532	2.38888	4.95508	4.46256	2.8793	6.34534	1.48689	0.17139	4.14031
TCGA-AQ-A54O	6.82351	3.75562	0.224184	3.98954	3.62215	2.15438	3.57355	4.38369	1.55427	4.7305	5.88272	3.33749	2.12672	2.95068	6.52122	3.86411	6.24985	0.728132	6.40479	0.164126	5.0241	0.184065	1.28146	4.77019	6.31791	4.76705	2.49467	2.21492	3.6412	3.19077	10.171	3.14572	6.51911	1.72422	4.11316	0.528316	0	2.68617	0.0911882	4.38947	6.65828	2.27026	5.36099	3.84624	2.78999	5.61	0.588586	0	2.64972
TCGA-A7-A4SA	7.47282	5.03563	2.64472	3.9729	5.71669	2.78151	4.55293	5.04633	2.6844	4.99041	5.35371	4.95611	3.44688	4.11447	8.10306	3.49851	8.73133	1.7729	6.52304	5.287	6.53006	0.227073	1.32127	5.81362	6.14179	4.51361	3.55079	3.45613	4.51998	3.55114	11.2882	5.09262	5.88375	2.82382	3.56286	1.32753	0	4.3579	0.0718552	5.65047	6.36098	3.96173	4.8999	3.44142	2.95691	6.39684	1.90332	0.249641	3.93522
TCGA-GM-A2DA	7.49361	4.47359	1.73744	3.27701	4.80735	2.86373	3.6105	4.08536	2.18027	4.76744	4.85652	4.30874	3.25902	3.2634	7.47924	3.36231	7.67948	2.38067	5.50501	4.34101	4.44272	0.519437	0.741735	5.66503	5.80791	4.9082	2.81034	2.79719	3.32294	3.88214	11.2882	3.10764	5.29332	2.84438	3.40019	1.53754	0	3.97412	0.0918692	4.20936	5.83657	2.3716	4.45424	3.05915	3.11563	5.4787	0.072941	0	4.16421
TCGA-BH-A8G0	7.37031	5.12055	2.87503	4.21031	5.60702	3.56045	4.59877	5.56318	2.77399	5.31656	6.56164	4.23852	4.02605	4.27506	8.67796	4.20584	8.7627	0.725551	6.87371	2.0969	6.35771	0.542802	1.41744	6.18789	6.58245	4.7177	4.26924	3.92362	4.19468	3.30932	12.3259	5.6844	6.09632	4.04069	5.24912	1.45785	0	4.42001	0.189378	4.87015	6.98017	2.86223	4.837	3.25714	3.96325	6.02412	3.56313	0.332125	4.51958
TCGA-GM-A3XG	7.13377	4.96787	1.07738	3.80974	6.18445	2.15484	3.5819	4.15852	1.93452	4.74674	5.37982	4.36165	3.2192	4.04816	8.09056	4.507	8.95445	1.0204	5.70452	4.24733	5.4879	0.211283	0.892103	5.51935	5.7211	4.27941	3.28536	2.30322	3.64256	2.91649	8.07918	4.61044	6.13231	3.02184	4.3287	0.0490212	0.0337611	3.89394	0.0453741	3.92728	6.45762	3.36364	4.90595	3.27609	1.64011	6.32461	0.227019	0.218862	3.65722
TCGA-GM-A4E0	6.83035	4.40199	1.78676	3.54994	4.94189	2.27049	4.22093	4.86994	2.69584	4.72597	4.42876	5.62136	2.93827	3.86938	8.2655	3.84498	8.31833	1.22132	6.50717	3.64773	4.78581	0.223489	0.778389	4.96593	6.09115	4.76664	4.76584	3.10089	3.43063	2.79377	10.6009	3.43406	5.60266	2.59391	3.90888	0.610785	0.0356084	4.51736	0.141326	4.31935	6.78798	1.84136	4.70161	3.18559	3.86019	4.95008	0.447489	0.102528	4.00187
TCGA-AC-A3YI	7.25115	5.10378	2.72691	3.43608	5.82102	1.97473	4.67186	4.69361	2.86089	5.17108	4.96944	5.16832	3.56348	4.24408	8.74255	4.01799	9.13767	3.09315	6.91458	4.22411	5.90479	0.770095	1.11369	5.91889	6.13524	4.33781	4.02597	3.30501	3.74608	3.04889	12.4011	5.15613	6.09678	3.54738	3.65875	0.766598	0	4.37008	0.177793	4.5942	6.24905	2.23886	4.61087	3.59011	2.57586	5.90679	1.05286	0.0269273	4.3321
TCGA-OL-A66O	6.96812	4.43979	0.705039	3.54979	3.87785	2.16379	3.40104	3.12185	0.614435	4.29761	5.39778	4.03953	2.33138	2.83318	7.00118	4.32262	7.52162	0.482419	8.69445	1.20176	6.49279	0.0993427	0.615046	5.73331	5.87172	4.67879	2.06826	1.28012	3.40009	3.80575	10.2469	2.23914	6.35512	2.32723	4.50197	0.716167	0	2.84191	0.0174093	3.62071	5.99315	1.54026	2.6188	3.52473	2.10497	6.45149	0.122745	0.0295903	2.46527
TCGA-E9-A1NI	7.52427	4.65138	2.63391	4.03726	4.49977	1.91122	4.09537	4.19063	1.92058	4.91303	6.45603	3.54158	3.61158	4.50984	7.9859	4.04215	7.74315	0.811712	7.77255	2.39441	6.86397	0.405813	0.811602	5.89588	6.07994	4.41995	2.26171	2.29526	4.28683	4.55266	11.2736	4.93683	6.40407	3.8037	4.68515	0.94457	0	3.51329	0.0742757	5.32288	6.3177	1.53684	5.27495	3.93844	2.12676	6.33818	0.0461458	0.079861	4.54003
TCGA-E9-A3HO	6.35471	4.06539	1.39271	4.14288	3.75196	3.41194	3.16049	3.93378	1.99963	4.60375	4.83769	6.6331	2.81204	3.27223	7.07134	4.1172	7.02202	0.414398	3.95667	4.83431	6.12007	0.0244134	1.32078	5.0631	5.35341	4.08337	2.65064	1.58257	4.70124	4.29144	9.23855	4.66831	5.90333	1.99454	4.12973	0.38671	0	2.19021	0.0570117	4.15804	4.92821	1.1015	5.50946	3.777	2.46375	5.98334	0.468464	0.0702133	3.58439
TCGA-A8-A08X	7.2843	4.4223	3.3551	4.0882	4.97974	1.19711	3.96664	5.126	2.82604	5.11797	4.76264	2.65028	3.99415	3.73533	8.95634	4.09043	9.24068	0.446164	5.551	2.4317	5.26995	0.507477	0.745081	5.31304	4.73079	4.30568	1.94682	3.9251	4.93564	4.25048	11.5673	4.82434	6.17164	3.85708	2.23466	1.46239	0	3.60359	0.0427422	4.34608	7.93027	2.94835	4.72456	3.848	2.25251	6.18745	0.777876	0.657437	3.87519
TCGA-A8-A08G	7.74452	5.40436	3.5111	5.0802	4.39319	2.30786	4.57839	4.94919	2.76704	5.43211	4.67897	4.62908	5.00877	5.29899	8.20268	4.69377	7.59443	0.480659	9.8327	0.555282	7.4937	0.25793	5.53436	6.98356	7.3571	3.99159	4.0206	3.48173	5.06949	3.76239	10.9858	3.8804	7.16503	4.57684	5.49888	1.10972	0	2.23615	0.139932	5.18673	5.97669	1.85041	4.75562	3.9842	2.31421	6.85981	0.332495	0.174195	4.3762
TCGA-A7-A5ZV	6.293	4.58687	2.82186	3.01263	1.0741	1.47128	3.7614	4.97973	1.74563	5.28243	4.01351	2.53093	3.54636	3.67727	7.6025	3.59169	9.1394	0.796346	6.96453	2.68098	5.47141	1.28755	1.30589	5.31685	5.46541	3.64097	2.73453	3.05746	5.13828	3.18158	6.70085	3.89163	6.85818	3.33503	0.971514	1.58354	0	5.08108	0.102519	5.15733	7.40714	1.43883	4.83613	4.70446	2.13723	6.06285	0.104586	1.43177	4.79011
TCGA-A8-A08C	7.00733	5.11141	4.03972	4.81227	4.10586	1.37019	5.93569	4.96511	3.29123	5.29911	6.81239	2.09425	4.09987	5.15462	8.44378	4.32529	7.42892	0.252843	8.00524	0.306064	6.31878	0.245122	1.27397	5.93824	6.10749	4.08625	2.57828	3.51967	4.513	4.35021	10.3641	2.3113	6.90649	4.91529	6.84509	0.803907	0	3.16867	0.126165	6.20849	5.98037	3.95305	5.19054	3.57493	1.56573	7.22989	0	0.0840193	5.03382
TCGA-E9-A3Q9	6.09712	4.17269	2.37359	2.74251	4.0621	3.03529	3.56619	3.25969	2.03227	4.02142	5.51424	3.26757	2.50069	3.49486	6.81262	3.41902	5.13057	0.527965	5.92037	1.91639	5.00432	0.0363972	0.565664	5.27698	5.23716	3.76464	2.39965	2.84133	2.81785	2.43924	6.65025	2.20974	4.98034	3.35793	4.87408	0.096023	0	2.31567	0.19317	4.21164	6.56084	4.26332	3.8499	2.97587	2.4142	5.54257	0.0197137	0.0339349	3.58579
TCGA-A2-A3XX	7.09308	5.61755	2.32318	4.43125	3.50155	0.983951	3.48234	3.81246	1.92149	5.73685	4.05668	5.97208	3.10915	3.6793	9.31098	4.38834	9.84967	1.57492	3.32144	2.01824	5.42703	0.0670561	1.06263	5.55053	6.3553	4.79281	4.38954	2.47963	3.58268	4.73805	9.79211	5.58772	7.28366	3.17467	2.50883	0.865046	0	4.82596	0.910329	4.81349	6.88149	3.85256	5.24433	4.93754	2.11519	6.36586	3.37009	1.83168	4.558
TCGA-LL-A8F5	7.88074	4.10866	1.28887	3.116	4.82362	0.868839	2.99325	4.00608	1.77726	4.68084	3.5864	1.77751	2.97441	2.4993	7.69347	3.58986	8.83932	1.13228	4.56856	2.46616	5.23259	0.0184429	0.702992	4.65081	3.75917	3.60122	2.77663	2.13879	4.02084	4.31567	9.30708	3.76768	6.46328	3.46345	1.05695	0.812161	0	3.73299	0.0221559	4.5824	6.66047	2.68431	4.51943	4.1263	2.48372	6.32054	0.294903	0.670681	3.10267
TCGA-A2-A0CK	7.09892	5.11162	1.33872	4.16571	4.3388	3.07759	4.23032	4.41166	2.01037	4.77228	4.78815	5.13624	3.33747	3.99943	7.9782	4.26895	7.68186	1.12547	9.50099	5.35142	5.93756	0.0988454	0.688836	6.19977	6.16548	4.61548	3.75154	2.71367	3.97108	3.58539	10.0826	2.92319	6.87105	2.88555	4.99824	0.647144	0	3.69467	0.157065	3.63732	5.95834	2.44009	5.361	3.53557	3.3301	6.13231	0.132771	0.117536	3.89499
TCGA-A8-A08O	6.79305	5.04836	4.29317	4.84502	5.61013	3.65241	4.35706	4.96219	3.45005	5.96352	6.83067	4.38968	5.1384	5.44638	8.58675	3.94582	8.83479	0.462046	9.2892	2.65948	6.20181	0.627867	1.19736	6.67421	6.83537	4.69267	3.39862	3.59187	5.13761	4.18361	11.4299	5.38419	6.2771	5.23629	6.99789	1.44963	0	4.06141	0.268128	6.14265	6.37334	3.04661	5.33725	4.42399	1.65827	6.58544	0.252432	0.0317291	4.94116
TCGA-LL-A441	6.86909	5.98458	3.31229	4.66739	5.0928	2.1657	4.79428	5.68758	3.5241	5.81789	4.9971	3.12944	4.17784	4.54538	8.31718	3.96352	9.47677	1.00522	7.16613	2.39354	6.25197	0.141992	1.36691	6.51677	7.03523	4.26354	3.92734	3.55531	4.19499	3.07449	10.3916	5.09778	6.60836	3.38995	3.83778	3.13331	0.0210051	4.49769	0.101745	4.82349	7.00227	4.71545	5.62305	4.72072	4.94756	6.37581	6.69262	0.27086	4.45173
TCGA-A7-A5ZW	7.28661	4.89292	2.36926	3.75537	4.94192	2.61006	4.07287	4.99892	2.45638	5.52255	6.51199	2.66894	3.49361	4.40424	8.00536	3.76444	8.04546	0.523706	6.60562	2.24344	6.26894	0.238694	1.41659	6.53524	5.79692	4.20693	3.3075	3.18967	3.82966	3.0315	11.8498	5.78471	6.39046	3.94759	5.12634	1.01529	0	4.47635	0.136356	5.38956	6.81659	1.26477	4.36935	3.49641	2.59126	6.74457	0.204681	0.0969631	4.7529
TCGA-GM-A2DH	7.97732	5.74931	4.13135	5.07921	6.65394	2.86139	4.63126	5.98412	4.19348	5.79551	5.73407	5.62891	4.70674	5.39076	8.37987	4.71645	8.62972	2.98124	4.11577	5.92348	6.54291	0.15697	1.70019	5.61491	5.77117	4.20168	3.34334	3.3093	5.59984	4.36937	9.29173	6.50968	6.68817	4.28574	3.66121	2.05645	0	5.24342	0.130616	5.0183	6.71651	2.99659	5.80605	5.34313	2.21422	7.31765	2.22686	0.471682	4.93404
TCGA-A2-A3XW	6.48248	4.87522	1.17051	3.70555	4.24916	1.25565	3.60583	4.4824	1.40886	4.01046	3.4402	3.04766	2.97562	2.74613	7.6645	4.04471	8.83346	0.625607	7.17096	1.4638	5.49527	0.0545133	1.02257	4.36192	6.74974	4.30282	3.95225	2.42341	3.18212	2.65895	9.6466	3.14416	5.95657	2.25236	4.08623	0.0881218	0	2.63673	0.170919	4.04327	6.20013	2.74108	4.96206	3.52427	3.95216	5.48729	0.636483	0	2.37956
TCGA-A2-A3XS	6.89176	4.69499	3.12925	4.32893	3.41845	1.10915	4.13087	4.1881	2.49028	5.83381	4.35746	6.38157	3.68678	3.40347	8.3495	3.77891	8.85296	0.937037	3.19995	3.02426	5.72799	0.0619763	1.03302	6.18398	5.61162	3.94486	4.43918	2.87427	3.56377	3.96796	9.95892	4.81179	6.17258	2.79763	2.51608	1.19726	0	3.4002	0.158121	4.97463	7.08731	3.59993	5.04138	4.27982	3.22892	5.05347	2.03436	0.954855	4.27625
TCGA-E9-A1NG	7.18677	4.90289	3.75097	3.92088	5.89015	3.19559	4.61789	5.24348	2.82668	5.48702	6.31281	3.94242	3.73452	4.60493	9.38798	4.30318	9.51577	0.712943	7.82233	4.06605	5.76219	0.470393	0.555334	6.3814	5.80686	4.56555	3.8367	4.1158	4.41634	3.82626	11.9024	4.87892	5.93602	4.41358	3.98424	2.24084	0	4.46398	0.0731	5.03516	7.10377	1.50536	4.84912	3.84242	3.19289	6.51058	0.15082	0.0363924	5.19773
TCGA-LL-A73Z	7.28791	4.73206	1.78769	3.74943	5.89194	1.50809	3.72088	4.67097	1.94628	5.22804	5.05542	3.0822	3.44797	3.3182	7.94035	4.06572	7.96737	0.789516	5.02956	2.77253	5.19141	0.0555173	0.815567	5.51398	5.97322	4.40789	3.86046	2.70942	4.25545	4.24544	9.87236	4.93116	5.9797	3.53816	3.44864	0.315704	0.0228014	4.03096	0.0869795	4.64672	6.43594	3.17446	4.4926	3.31337	3.40573	6.15423	1.93454	0.137388	3.89933
TCGA-E9-A5FK	6.88999	4.04034	0.452977	3.33146	3.84669	1.04664	3.49106	4.87508	1.52572	3.91687	5.54391	4.07927	2.54623	2.38804	7.10874	3.55873	7.77135	0.681463	5.40654	5.0658	6.14231	0.0883698	0.400726	5.29838	5.75171	4.52937	3.4389	1.91544	3.08644	2.34058	9.65255	3.57013	5.87433	2.14131	3.01082	0.121471	0.0192536	3.1684	0.116639	4.17358	6.08606	1.27042	4.59226	3.03179	4.65672	5.69187	3.03052	0.0529448	2.77911
TCGA-A2-A0CO	7.44314	5.11314	2.86489	4.00438	5.6832	3.3652	4.61571	5.43774	2.89026	4.77831	5.08456	4.5597	3.94505	4.25272	8.75457	4.42849	8.47572	5.74469	6.82701	3.09191	6.18008	0.216773	0.946717	6.18707	6.59381	4.337	3.93453	3.51767	3.94928	2.70106	10.8947	4.47587	6.22455	3.85902	4.75412	0.309287	0	4.29034	0.280048	4.41651	6.63043	3.66623	5.03525	3.08379	3.84027	5.56943	3.16092	0.16669	3.87913
TCGA-LL-A5YO	7.99527	4.44377	1.92564	3.90691	4.24377	1.09869	3.74596	5.632	2.2471	5.00225	4.42782	3.35982	3.73104	2.64988	7.35251	3.56827	8.10421	1.22212	3.77055	3.85315	5.41466	0.0296233	0.864193	5.15392	6.33012	4.38528	4.54089	3.15298	3.80099	4.27524	9.88473	3.96621	6.19937	3.73233	2.56769	0.288466	0	2.91411	0.0281894	5.11156	7.24188	1.86207	4.39881	2.97113	4.558	4.7267	5.84217	0.289881	3.48439
TCGA-LL-A7SZ	5.9649	3.77947	0.525444	3.148	2.75768	0.320568	2.72802	3.82145	0.88312	3.72352	4.02821	2.98436	2.25154	1.73638	7.00627	3.72673	7.38556	0.251315	7.53404	2.88012	4.97853	0.0051176	0.303829	5.41238	5.04369	4.31273	3.59194	1.59619	3.3538	3.54491	9.1971	2.33347	5.53085	1.9906	2.60063	0.344229	0	1.37682	0.00615316	4.0622	7.71937	2.56966	4.29747	2.8045	3.74523	6.22724	0.847543	0.0619047	2.14235
TCGA-GM-A2DI	7.63256	4.7953	4.12768	4.20881	5.85159	3.53026	4.96186	6.03764	3.67317	5.56313	5.58284	4.49972	4.449	4.61756	9.0715	3.79854	8.44262	3.43005	6.55031	0.796554	5.99844	0.459047	0.867456	6.04001	6.66955	4.55335	3.58768	4.3888	4.41189	3.27214	10.9816	5.20116	5.90506	4.61005	5.37691	1.00895	0	4.21187	0.397319	5.35455	6.94215	2.61203	4.62906	4.08835	3.28813	6.65735	3.25579	0.16573	4.50984
TCGA-S3-AA10	6.49078	5.13271	3.14467	3.67564	3.76197	1.65494	3.84271	5.66793	3.22347	6.17438	4.56221	3.54922	3.73351	3.74195	8.63373	3.8265	9.25314	1.56058	6.40356	2.37977	5.99257	0.0385553	1.32103	5.81868	6.00755	4.20328	3.55876	3.64011	4.05569	4.80811	9.70661	4.46537	6.83345	2.97622	2.64459	0.673539	0.0242757	4.74521	0.0427286	5.67268	6.85952	2.48911	4.92525	4.76361	3.34041	6.16936	3.1991	0.191297	3.99456
TCGA-LL-A740	7.72527	4.74035	3.23248	3.69607	6.07948	1.68064	3.89206	4.83542	2.64903	5.42432	4.28763	2.81216	3.95358	3.87781	8.7263	4.24658	8.00545	0.568579	5.73676	4.25455	6.93942	0.224477	0.548227	9.8188	6.10232	3.77011	2.76666	2.49397	3.95692	5.31494	11.4811	3.79997	5.59905	4.1699	1.79945	1.30623	0	3.92222	0.16569	4.54441	8.16434	2.0441	5.06111	3.8664	2.95503	6.66005	0.460354	0.129792	3.93875
TCGA-OL-A6VO	7.20013	5.43859	3.36945	3.83329	3.90296	0.549533	3.88568	6.25143	2.61109	4.77802	4.89433	2.52357	4.35538	4.4736	8.71007	5.25131	8.08876	1.21667	2.51364	1.04216	5.93435	0.0203307	0.97852	7.63703	5.39947	3.93755	3.5022	2.91779	4.28491	5.7089	8.58483	4.92881	7.32157	3.61032	2.70736	0.346786	0	4.15459	1.25541	6.65378	5.28323	3.19464	6.00644	5.64639	1.95968	6.46295	0.660867	0.243692	4.07545
TCGA-GM-A2DN	7.35158	4.84476	3.49201	4.19101	5.74958	2.96545	4.35465	4.96414	2.69905	5.43978	5.56084	3.11056	3.76277	4.57874	8.48219	4.10212	8.01144	0.929666	6.93555	5.69894	6.67638	0.292872	1.02416	6.29835	5.88665	4.44965	2.99942	3.20447	4.26664	3.69206	9.54363	5.7571	6.68281	4.08405	4.59166	0.700587	0	4.55199	0.725348	4.95306	7.14834	4.03016	5.02737	3.71851	2.69432	6.75141	0.234206	0.102198	4.44051
TCGA-A2-A3XT	6.27034	5.17726	3.60533	2.9664	4.03675	0.53958	4.17871	5.39062	2.31098	6.39791	3.77948	3.79721	3.62312	2.86288	7.40843	4.06073	9.43256	1.8884	3.20283	4.87795	5.50051	0.0441908	2.08156	5.87426	5.31686	4.15868	3.94075	3.36532	3.68271	5.87741	9.24082	5.59335	7.39719	2.25212	1.55444	2.13	0	3.63047	2.81797	4.75884	5.70637	2.18656	6.00812	3.45883	3.06028	6.47695	0.977015	0.502237	4.1853
TCGA-A8-A09M	6.85308	5.05955	2.74469	3.65944	4.61682	1.09302	5.5388	4.85133	2.13509	4.90888	6.57315	3.84859	4.11249	4.37083	7.42113	3.70693	6.94392	0.681353	8.04913	5.07622	7.595	0.196175	1.16349	6.79059	5.77259	4.05976	2.98053	3.26721	4.2744	4.13069	9.52764	4.60429	6.13144	3.51029	5.03955	1.02276	0	2.20973	0.00555396	5.50278	7.05553	2.35125	5.38328	3.18928	2.11919	7.06307	0.374793	0.128201	4.18356
TCGA-A8-A086	6.84356	4.77977	3.70624	4.10684	5.66774	2.85277	4.66289	4.19228	2.57791	5.18746	5.15963	4.02961	4.41228	4.75874	8.50973	4.26793	8.35607	0.664551	10.1122	3.25283	6.96264	0.475511	0.905651	6.46712	5.28985	3.73388	2.12172	3.69836	4.91841	3.95859	11.7716	5.14403	5.87676	4.12278	5.76982	1.32195	0	2.89161	0.371956	6.20795	6.0997	2.75336	4.14569	3.65608	1.75757	7.24466	0.120725	0.157576	4.49234
TCGA-S3-AA15	6.60805	5.12151	2.54341	3.77338	5.10277	1.92887	4.74787	4.9941	3.06521	4.82915	3.92622	3.92048	3.47289	3.67397	8.6033	3.76816	8.86617	1.41669	5.98743	2.81785	5.35581	0.123359	1.08196	5.84775	5.89889	4.34655	4.77138	3.24184	4.21043	3.95859	11.6985	4.45237	6.7999	2.97285	2.82266	0.822077	0.0290675	3.76244	0.15203	3.89794	8.46426	3.16919	5.11006	3.57505	3.85589	5.6952	4.95854	0.272481	3.99109
TCGA-S3-AA0Z	7.1125	5.90653	4.50846	4.30496	5.23962	0.751143	4.19274	4.96982	3.36386	5.96569	4.8469	3.02968	4.50505	5.91298	9.11124	4.16092	8.02971	1.8503	7.46661	0.475782	5.96483	0.0343587	1.49789	5.27309	6.30771	4.45064	5.0243	3.74122	4.59335	5.89981	9.31885	5.1752	7.32445	3.37494	4.47535	0.127096	0.0249785	5.48911	1.5093	5.63963	5.69574	3.89736	5.7973	4.45489	2.49245	6.5686	1.04	0.0160734	5.0426
TCGA-A2-A3XY	7.44931	5.4937	3.07265	4.19428	5.37043	2.72159	4.74897	4.93916	2.91348	5.81224	3.97049	3.14309	4.02957	3.4092	9.05166	4.11286	9.21608	4.0206	6.4737	1.77332	5.51204	0.0818217	0.636479	5.23408	5.78962	4.75369	4.11273	3.08766	4.6449	5.44785	11.2418	5.22878	7.10441	3.89718	3.00384	2.54116	0.0158057	4.65506	0.179597	5.31038	6.36964	4.49224	5.52884	4.41762	3.23123	6.26422	2.81962	0.194313	4.6951
TCGA-A2-A4RY	7.45776	5.64091	3.18642	4.75418	6.56324	3.23545	4.68433	5.17283	3.15193	5.3898	5.56727	4.43345	4.1654	4.59565	8.92068	4.98829	9.26094	1.83422	6.62085	4.12329	6.33763	0.443801	1.4582	5.92619	6.92944	4.41721	4.34024	3.53005	4.43747	3.19063	11.1476	5.11098	6.45857	3.91244	4.54994	0.973041	0	5.28214	0.297754	4.63964	6.77328	4.16935	5.39156	3.96864	3.27254	6.13828	3.41495	0.89383	4.58022
TCGA-EW-A1OY	6.93992	4.78049	2.6262	4.21899	3.98917	1.38836	3.89997	4.17257	2.10616	4.78765	5.45596	4.55763	3.60177	4.56151	7.39255	4.16401	7.86256	0.898261	5.28992	4.32341	6.4954	0.118084	0.697054	5.79933	5.13041	3.85847	1.51894	2.9166	3.56617	4.38962	9.46062	3.9116	6.41126	3.63432	4.26933	0.428524	0	3.44912	0.093927	5.16736	6.58222	1.89864	4.98574	4.41667	1.67101	6.65767	0.377977	0.0247312	3.57305
TCGA-A2-A0CR	7.08827	4.28825	0.266214	3.6485	4.13046	1.56484	3.58111	5.05924	1.56526	4.12132	4.24115	3.85	2.70742	2.17253	7.14116	3.88671	8.25355	2.1101	6.18112	1.14444	4.78554	0.0727772	0.618808	4.84419	5.80284	4.68701	3.97487	2.14646	3.05108	2.69048	10.0716	2.97837	5.81964	2.51399	3.2819	0.274188	0	3.44236	0.0848879	3.29805	6.23833	2.39064	4.49769	2.80348	4.79652	5.55876	5.03171	0.214188	2.30716
TCGA-A2-A3Y0	6.13373	4.32939	2.44006	3.01718	3.20996	1.02278	2.88073	4.88824	1.82219	4.78898	3.20109	5.03545	3.42097	2.74521	7.41328	4.48084	8.02832	0.65198	4.37606	0.67967	5.2831	0.061307	1.39206	5.66827	5.87784	3.68733	2.82064	2.36451	4.12123	4.60991	9.38352	4.3593	6.83086	2.87579	1.16097	0.340857	0.0145727	3.27742	0.192087	4.80822	5.6464	2.92491	4.84548	4.63648	2.6022	6.26707	1.45309	0.0401949	3.37855
TCGA-D8-A3Z6	8.23501	4.98157	3.04899	4.17901	5.8759	2.12323	4.12336	5.04095	2.6748	5.04113	6.16239	3.45403	3.80272	3.86494	8.54898	4.54615	8.02139	0.873426	7.19805	4.14862	6.50395	0.296519	0.824233	6.06454	6.07182	4.62091	2.71661	2.4522	3.76803	3.37274	11.7012	4.41146	7.05894	4.20116	3.45227	1.68194	0	4.20814	0.338482	5.20312	5.9223	4.16217	5.42614	3.25602	2.91742	6.40914	0.0603883	0.127792	4.02742
TCGA-AC-A2FB	6.83076	4.95573	3.79423	4.37262	6.13348	3.24438	4.54701	5.78039	3.20595	5.27423	5.46251	6.60125	4.57545	5.00016	8.12212	4.12818	7.69898	2.75585	7.41102	3.77317	6.2229	0.258166	1.0103	6.51214	6.0803	4.00196	3.04263	4.24586	4.62101	3.38472	9.37564	5.87348	5.97923	4.23349	5.56877	0.402346	0	3.96657	0.226788	5.23136	7.39496	1.25845	4.68067	4.01063	2.86393	6.35396	4.79082	0.478942	4.23978
TCGA-E9-A3X8	6.37422	3.44096	0.176568	2.81648	2.91269	1.43322	3.24971	4.00779	0.648224	3.60483	3.6994	2.56216	1.63523	2.14215	6.25126	3.70377	7.99905	0.245117	6.78333	0.972141	5.24682	0.0870905	0.0806855	4.49575	4.92368	4.47822	3.47428	1.3906	2.96043	2.01638	10.7597	2.98131	6.07106	1.88372	2.984	0.285463	0	3.26991	0.031638	3.08632	5.6657	1.4156	4.34627	1.93517	4.2313	5.97786	0.778126	0.027131	2.40748
TCGA-A8-A092	7.24641	4.8453	3.54839	4.66037	4.64427	1.20648	3.84003	4.2461	2.99774	5.66454	6.31178	3.66188	4.62888	5.31684	8.269	4.31464	8.26838	0.344371	6.63008	4.61974	7.46245	0.254574	0.675583	6.92982	5.08401	3.58758	2.19003	3.13294	4.86554	4.83034	10.5566	3.06738	6.88559	4.61792	2.91512	1.01214	0.019178	3.8596	0.0730686	6.56012	6.22966	3.419	5.42577	4.58361	1.81618	6.78704	0.146	0.21596	4.26514
TCGA-A8-A08P	7.1056	5.19014	3.46361	3.70292	4.19542	0.928181	4.11836	5.17685	2.58286	6.47438	6.25508	4.44577	4.2681	4.60506	8.26332	4.24762	7.99393	0.629022	8.01917	4.07377	6.80311	0.275064	0.857998	6.72936	5.9894	4.00276	2.8246	3.3654	4.89999	4.87865	10.4869	4.84147	6.34104	3.98972	3.48738	1.5724	0	2.51871	0.0627388	5.68007	6.52354	1.61254	5.33529	4.03532	2.78295	7.68041	0.583895	0.476123	4.37933
TCGA-LL-A440	7.09457	5.20023	3.39267	4.27648	5.50193	2.79255	4.6222	5.35368	3.25334	5.07943	6.02843	5.56949	4.01127	4.1919	8.66313	4.08062	9.02973	3.76188	7.49597	2.6416	5.90869	0.451253	1.37344	5.56986	6.5994	4.44974	4.81587	4.0296	4.25082	3.20407	13.4982	4.68464	5.94488	3.67764	4.39057	0.991481	0	4.69382	0.325268	4.577	6.58316	3.62249	5.06829	3.72884	3.93839	5.71583	1.28764	0.542183	4.70216
TCGA-GM-A3NW	7.10022	5.51815	2.3847	3.46343	4.23915	2.40148	4.12717	3.78169	1.79935	4.7829	4.94664	4.24694	3.83734	4.21844	7.80843	3.96258	6.91526	1.52291	8.57221	1.4954	6.52192	0.0755338	0.780967	6.98071	5.11956	4.53757	3.0496	2.96639	4.74812	3.57129	9.40589	3.90236	6.83921	3.55184	3.56273	1.40197	0	4.16534	0.0475578	4.19973	6.55549	1.59747	4.23804	3.14632	2.70422	6.52859	0.534869	0.124331	4.15356
TCGA-A8-A095	7.69854	4.94882	4.53573	4.72309	7.03581	3.56692	4.67928	4.75889	3.57096	5.24011	7.02278	5.2666	5.02897	4.92836	8.64486	3.78627	7.85325	0.512624	6.73041	5.36914	6.57184	0.417392	1.35718	7.07335	6.08188	4.16709	3.18161	3.2127	4.93145	4.67102	10.9214	6.08248	6.94901	5.38251	4.45063	0.666575	0	4.35802	0.14705	5.67342	5.99283	3.91668	5.29029	4.8285	2.00299	7.35598	0.708148	0.0409737	5.04137
TCGA-S3-A6ZG	7.57063	5.58504	3.69505	4.4495	5.29751	2.99324	4.87192	5.0006	2.60179	5.46669	7.2449	3.58249	4.49822	4.84286	7.82815	4.00109	7.56359	0.460479	9.95722	2.22002	6.55324	0.0990203	1.13677	6.80908	6.83946	4.98087	2.1445	3.37802	5.09671	4.31976	9.8849	6.25977	6.5926	4.55324	5.07534	1.14036	0.0680971	3.10264	0.134644	5.65151	6.42047	2.77577	4.6169	4.07301	2.57349	6.86156	0.0725039	0.326623	4.696
TCGA-A8-A091	8.1653	5.66747	5.12008	4.9595	4.69562	4.66338	5.01277	5.05654	3.44527	5.02559	6.97097	6.27933	4.92087	5.3265	8.90371	4.17796	6.95562	0.427658	10.8648	7.15005	6.85599	0.153575	1.13765	7.38627	6.83066	4.14769	2.56384	3.96204	4.90017	4.01904	9.95088	5.09584	5.79076	5.14621	6.47431	2.2653	0	2.36725	0.299269	5.00288	6.71363	1.74411	4.74591	3.5691	2.34618	6.88118	0.0837509	0.72984	5.1843
TCGA-S3-AA14	7.73724	4.56762	3.92314	4.35975	5.57372	2.41601	4.39448	4.79342	2.55865	4.84255	6.66091	2.94867	4.42653	4.32101	8.6038	4.28388	8.38802	0.818504	7.76944	5.33123	6.93364	0.310539	0.778638	8.09261	5.56513	4.28234	2.65222	2.70381	4.51129	4.29431	12.6983	4.78749	5.75184	4.35675	4.20724	1.58857	0	4.46545	0.116439	5.25708	7.69123	2.68913	5.50505	3.6977	2.3389	5.90717	0.108811	0.130787	4.62853
TCGA-WT-AB41	5.8392	4.37313	0.495293	3.59867	2.042	0.726474	3.03918	4.1484	0.94087	4.20099	4.49762	5.33951	1.72698	2.07181	6.39407	3.89114	6.91595	1.37585	8.46237	3.68949	6.28898	0.134184	0.539613	4.98996	5.59729	4.58249	3.72766	1.25392	3.94427	2.49745	9.32142	1.75642	6.89877	2.14678	3.81209	1.00066	0	3.20602	0.0160385	2.97946	6.20096	1.64196	4.96485	3.36801	3.59864	6.81452	4.08424	0	2.93999
TCGA-E9-A1NE	6.56344	5.26831	4.32742	4.32102	6.48498	3.01546	4.67639	6.01043	3.4321	5.95981	5.62062	4.38957	4.69946	5.07065	8.08646	3.65809	7.63262	2.73716	7.99178	3.23415	7.30261	0.370292	1.27619	6.94216	6.40661	4.69219	3.06666	4.39099	4.66394	4.36811	9.67863	5.13842	6.45532	4.46973	5.76764	0.76158	0	4.09328	0.298991	6.55841	7.08459	2.29915	4.90042	5.13863	2.92826	6.45848	3.24191	0.10376	4.63913
TCGA-LD-A7W5	7.10432	5.53453	2.30722	4.68497	4.50619	2.79238	4.20743	6.04043	2.62846	5.2345	5.23133	5.51871	3.78039	3.94467	8.2505	4.11329	8.37986	1.19558	6.57173	5.46552	5.69073	0.0272867	0.918982	6.1602	6.04829	5.01816	3.56826	3.03908	4.19804	4.22993	11.0831	4.66721	6.42618	3.1948	5.28803	0.923473	0.0196142	4.07814	0.114872	4.82033	6.58236	3.58703	5.48036	4.53356	3.89927	5.51668	4.93233	0.0186678	4.65353
TCGA-EW-A3U0	7.48946	5.50491	2.49936	4.01401	4.40066	2.38219	4.50287	5.37658	3.07226	4.94813	5.05401	4.1244	3.81007	3.88556	8.87895	3.80802	9.01513	3.01309	4.8138	1.13162	5.59199	0.0875083	1.04614	5.40786	5.63432	4.37959	4.08648	3.89617	4.74399	3.84517	10.9255	6.76813	6.24559	3.26783	3.55831	1.01552	0	5.03114	0.809254	4.50886	6.83806	3.61258	5.61288	4.01495	4.06459	5.49503	4.30875	0.17499	5.27496
[truncated: 648 more columns]

## Sheet: Clinical annotations and DSS
sample id	drug name	clinical annotations (in the TCGA)	clinical annotations (binary)	drug sensitivity score
TCGA-EW-A1OY	Paclitaxel	Stable Disease	resistant	0.451318
TCGA-EW-A1P3	Paclitaxel	Stable Disease	resistant	-0.378752
TCGA-GM-A2DF	Paclitaxel	Complete Response	sensitive	-1.52887
TCGA-GM-A2DH	Paclitaxel	Complete Response	sensitive	0.548749
TCGA-GM-A2DM	Paclitaxel	Complete Response	sensitive	0.507228
TCGA-GM-A2DN	Paclitaxel	Complete Response	sensitive	0.536725
TCGA-GM-A2DA	Paclitaxel	Stable Disease	resistant	-0.827201
TCGA-GM-A2DB	Paclitaxel	Complete Response	sensitive	-0.294303
TCGA-EW-A2FR	Paclitaxel	Stable Disease	resistant	0.544814
TCGA-A2-A0CK	Paclitaxel	Complete Response	sensitive	-0.648416
TCGA-A2-A0CR	Paclitaxel	Complete Response	sensitive	0.499135
TCGA-A2-A0EP	Paclitaxel	Complete Response	sensitive	0.114359
TCGA-A2-A3XS	Paclitaxel	Complete Response	sensitive	-0.105237
TCGA-GM-A3XL	Paclitaxel	Complete Response	sensitive	-0.57104
TCGA-GM-A3XN	Paclitaxel	Complete Response	sensitive	0.135074
TCGA-A2-A3XW	Paclitaxel	Complete Response	sensitive	0.494057
TCGA-A2-A3XX	Paclitaxel	Complete Response	sensitive	-0.90694
TCGA-A2-A3XY	Paclitaxel	Complete Response	sensitive	-1.40389
TCGA-B6-A402	Paclitaxel	Partial Response	sensitive	0.4438
TCGA-D8-A3Z6	Paclitaxel	Stable Disease	resistant	-0.541279
TCGA-GM-A3XG	Paclitaxel	Complete Response	sensitive	0.636132
TCGA-A2-A4S2	Paclitaxel	Complete Response	sensitive	0.603253
TCGA-A7-A4SA	Paclitaxel	Complete Response	sensitive	0.63438
TCGA-A7-A4SE	Paclitaxel	Complete Response	sensitive	0.600299
TCGA-AQ-A54O	Paclitaxel	Complete Response	sensitive	0.513563
TCGA-A7-A5ZV	Paclitaxel	Complete Response	sensitive	0.472389
TCGA-A7-A5ZX	Paclitaxel	Complete Response	sensitive	0.645991
TCGA-OL-A66I	Paclitaxel	Complete Response	sensitive	0.629211
TCGA-AC-A62V	Paclitaxel	Partial Response	sensitive	-0.929457
TCGA-E9-A6HE	Paclitaxel	Complete Response	sensitive	0.610642
TCGA-LL-A73Z	Paclitaxel	Clinical Progressive Disease	resistant	0.652507
TCGA-LL-A740	Paclitaxel	Complete Response	sensitive	0.644778
TCGA-A7-A6VW	Paclitaxel	Complete Response	sensitive	-1.11118
TCGA-A7-A6VY	Paclitaxel	Complete Response	sensitive	-0.187898
TCGA-LL-A8F5	Paclitaxel	Complete Response	sensitive	0.61757
TCGA-S3-AA15	Paclitaxel	Complete Response	sensitive	0.662194
TCGA-Z7-A8R5	Paclitaxel	Stable Disease	resistant	0.616091
TCGA-Z7-A8R6	Paclitaxel	Complete Response	sensitive	-0.850891
TCGA-A8-A08X	Paclitaxel	Complete Response	sensitive	0.652509
TCGA-A8-A092	Paclitaxel	Complete Response	sensitive	0.0558836
TCGA-A8-A09D	Paclitaxel	Complete Response	sensitive	0.566959
TCGA-A8-A09M	Paclitaxel	Complete Response	sensitive	0.452863
TCGA-EW-A1P3	Tamoxifen	Stable Disease	resistant	-1.53591
TCGA-E9-A1NG	Tamoxifen	Complete Response	sensitive	-1.86212
TCGA-E9-A1NC	Tamoxifen	Complete Response	sensitive	-1.44102
TCGA-GM-A2DA	Tamoxifen	Clinical Progressive Disease	resistant	-1.52477
TCGA-GM-A2DL	Tamoxifen	Complete Response	sensitive	-1.69452
TCGA-A2-A0CO	Tamoxifen	Complete Response	sensitive	-1.67532
TCGA-A2-A0CR	Tamoxifen	Complete Response	sensitive	-1.44298
TCGA-A2-A3XS	Tamoxifen	Clinical Progressive Disease	resistant	-1.85906
TCGA-GM-A3XN	Tamoxifen	Complete Response	sensitive	-1.59599
TCGA-GM-A3XG	Tamoxifen	Complete Response	sensitive	-1.46606
TCGA-A7-A5ZX	Tamoxifen	Complete Response	sensitive	-1.50743
TCGA-LL-A7SZ	Tamoxifen	Complete Response	sensitive	-1.66944
TCGA-A8-A06R	Tamoxifen	Complete Response	sensitive	-2.02198
TCGA-A8-A08B	Tamoxifen	Complete Response	sensitive	-1.56602
TCGA-A8-A091	Tamoxifen	Stable Disease	resistant	-1.91929
TCGA-A8-A09D	Tamoxifen	Complete Response	sensitive	-2.05616
TCGA-BH-A0W7	Tamoxifen	Complete Response	sensitive	-1.6317
TCGA-E9-A1NI	Doxorubicin	Complete Response	sensitive	0.398882
TCGA-E9-A1NE	Doxorubicin	Complete Response	sensitive	0.636279
TCGA-E9-A1NC	Doxorubicin	Complete Response	sensitive	0.11926
TCGA-GM-A2DH	Doxorubicin	Complete Response	sensitive	0.602976
TCGA-GM-A2DA	Doxorubicin	Complete Response	sensitive	0.629509
TCGA-A2-A0CK	Doxorubicin	Complete Response	sensitive	0.57853
TCGA-A2-A0CR	Doxorubicin	Complete Response	sensitive	0.645023
TCGA-EW-A3U0	Doxorubicin	Complete Response	sensitive	0.653343
TCGA-A2-A0EP	Doxorubicin	Complete Response	sensitive	0.653326
TCGA-A2-A3XS	Doxorubicin	Complete Response	sensitive	0.314809
TCGA-A2-A3XT	Doxorubicin	Partial Response	sensitive	0.598123
TCGA-E9-A3X8	Doxorubicin	Complete Response	sensitive	0.367474
TCGA-GM-A3XL	Doxorubicin	Complete Response	sensitive	0.0133033
TCGA-GM-A3XN	Doxorubicin	Complete Response	sensitive	0.629336
TCGA-A2-A3XW	Doxorubicin	Complete Response	sensitive	0.659206
TCGA-A2-A3XX	Doxorubicin	Complete Response	sensitive	0.293943
TCGA-A2-A3XY	Doxorubicin	Complete Response	sensitive	0.199412
TCGA-A2-A3Y0	Doxorubicin	Complete Response	sensitive	0.397518
TCGA-B6-A402	Doxorubicin	Partial Response	sensitive	0.489929
TCGA-D8-A3Z6	Doxorubicin	Stable Disease	resistant	0.553169
TCGA-GM-A3XG	Doxorubicin	Complete Response	sensitive	0.663854
TCGA-A2-A4RY	Doxorubicin	Complete Response	sensitive	0.532944
TCGA-A2-A4S2	Doxorubicin	Complete Response	sensitive	0.637791
TCGA-A7-A4SA	Doxorubicin	Complete Response	sensitive	0.677698
TCGA-A7-A4SE	Doxorubicin	Complete Response	sensitive	0.5963
TCGA-AQ-A54O	Doxorubicin	Complete Response	sensitive	0.622552
TCGA-BH-A5IZ	Doxorubicin	Complete Response	sensitive	0.338748
TCGA-A7-A5ZV	Doxorubicin	Complete Response	sensitive	0.635439
TCGA-A7-A5ZX	Doxorubicin	Complete Response	sensitive	0.674623
TCGA-OL-A66I	Doxorubicin	Complete Response	sensitive	0.662415
TCGA-E9-A6HE	Doxorubicin	Complete Response	sensitive	0.586905
TCGA-LL-A73Z	Doxorubicin	Clinical Progressive Disease	resistant	0.655922
TCGA-LL-A740	Doxorubicin	Complete Response	sensitive	0.673968
TCGA-S3-A6ZG	Doxorubicin	Complete Response	sensitive	0.590512
TCGA-S3-A6ZH	Doxorubicin	Complete Response	sensitive	0.620877
TCGA-A7-A6VW	Doxorubicin	Complete Response	sensitive	-0.197848
TCGA-A7-A6VY	Doxorubicin	Complete Response	sensitive	0.28626
TCGA-LL-A7SZ	Doxorubicin	Complete Response	sensitive	0.609707
TCGA-4H-AAAK	Doxorubicin	Complete Response	sensitive	0.541388
TCGA-S3-AA0Z	Doxorubicin	Complete Response	sensitive	0.620915
TCGA-S3-AA14	Doxorubicin	Complete Response	sensitive	0.600806
TCGA-S3-AA15	Doxorubicin	Complete Response	sensitive	0.678383
TCGA-Z7-A8R5	Doxorubicin	Stable Disease	resistant	0.604154
TCGA-Z7-A8R6	Doxorubicin	Complete Response	sensitive	0.252618
TCGA-A8-A06R	Doxorubicin	Complete Response	sensitive	0.376797
TCGA-A8-A08P	Doxorubicin	Complete Response	sensitive	0.668773
TCGA-A8-A08X	Doxorubicin	Complete Response	sensitive	0.669126
TCGA-A8-A095	Doxorubicin	Complete Response	sensitive	0.632375
TCGA-A8-A09D	Doxorubicin	Complete Response	sensitive	0.647638
TCGA-E9-A1NI	Fluorouracil	Complete Response	sensitive	0.195508
TCGA-E9-A1NE	Fluorouracil	Complete Response	sensitive	-0.0125438
TCGA-E9-A1NC	Fluorouracil	Complete Response	sensitive	0.419371
TCGA-E9-A2JS	Fluorouracil	Complete Response	sensitive	0.219271
TCGA-GM-A2DF	Fluorouracil	Complete Response	sensitive	0.374248
TCGA-GM-A2DH	Fluorouracil	Complete Response	sensitive	-0.45966
TCGA-GM-A2DM	Fluorouracil	Complete Response	sensitive	0.507082
TCGA-GM-A2DN	Fluorouracil	Complete Response	sensitive	0.534331
TCGA-GM-A2DA	Fluorouracil	Complete Response	sensitive	0.621437
TCGA-GM-A2DB	Fluorouracil	Complete Response	sensitive	0.423507
TCGA-GM-A2DI	Fluorouracil	Complete Response	sensitive	0.50368
TCGA-E9-A3HO	Fluorouracil	Complete Response	sensitive	0.537247
TCGA-E9-A3Q9	Fluorouracil	Complete Response	sensitive	0.630459
TCGA-GM-A3NW	Fluorouracil	Stable Disease	resistant	-0.353808
TCGA-E9-A3X8	Fluorouracil	Complete Response	sensitive	-1.00053
TCGA-GM-A3XL	Fluorouracil	Complete Response	sensitive	0.463785
TCGA-GM-A3XN	Fluorouracil	Complete Response	sensitive	0.618139
TCGA-AC-A3YI	Fluorouracil	Complete Response	sensitive	0.636869
TCGA-GM-A3XG	Fluorouracil	Complete Response	sensitive	0.645868
TCGA-GM-A4E0	Fluorouracil	Complete Response	sensitive	0.63464
TCGA-E9-A5FK	Fluorouracil	Complete Response	sensitive	0.625246
TCGA-4H-AAAK	Fluorouracil	Complete Response	sensitive	0.48043
TCGA-A8-A06R	Fluorouracil	Complete Response	sensitive	0.0842707
TCGA-A8-A08B	Fluorouracil	Complete Response	sensitive	0.517233
TCGA-A8-A08C	Fluorouracil	Complete Response	sensitive	0.22833
TCGA-A8-A08F	Fluorouracil	Complete Response	sensitive	-0.93012
TCGA-A8-A08G	Fluorouracil	Complete Response	sensitive	0.00775227
TCGA-A8-A08I	Fluorouracil	Complete Response	sensitive	0.463734
TCGA-A8-A08P	Fluorouracil	Complete Response	sensitive	0.569604
TCGA-A8-A095	Fluorouracil	Complete Response	sensitive	0.466359
TCGA-AC-A2FB	Docetaxel	Complete Response	sensitive	-0.431996
TCGA-GM-A2DA	Docetaxel	Stable Disease	resistant	-1.06847
TCGA-GM-A2DC	Docetaxel	Complete Response	sensitive	0.183129
TCGA-GM-A2DI	Docetaxel	Complete Response	sensitive	-0.74298
TCGA-A2-A0CK	Docetaxel	Complete Response	sensitive	-1.28806
TCGA-AC-A3W5	Docetaxel	Complete Response	sensitive	-0.931857
TCGA-EW-A3U0	Docetaxel	Complete Response	sensitive	0.361147
TCGA-A2-A3XS	Docetaxel	Clinical Progressive Disease	resistant	-0.393202
TCGA-A2-A3XT	Docetaxel	Partial Response	sensitive	0.0722696
TCGA-A2-A3XV	Docetaxel	Complete Response	sensitive	0.515039
TCGA-A2-A3XY	Docetaxel	Clinical Progressive Disease	resistant	-0.619915
TCGA-A2-A3XZ	Docetaxel	Complete Response	sensitive	0.19871
TCGA-A2-A3Y0	Docetaxel	Complete Response	sensitive	0.179511
TCGA-EW-A424	Docetaxel	Complete Response	sensitive	-1.25233
TCGA-LL-A440	Docetaxel	Complete Response	sensitive	-0.527234
TCGA-LL-A441	Docetaxel	Complete Response	sensitive	-0.135842
TCGA-A2-A4RY	Docetaxel	Complete Response	sensitive	-0.625509
TCGA-A7-A4SB	Docetaxel	Complete Response	sensitive	-0.567985
TCGA-A7-A4SD	Docetaxel	Complete Response	sensitive	-1.28739
TCGA-A7-A4SF	Docetaxel	Complete Response	sensitive	-0.241314
TCGA-GM-A4E0	Docetaxel	Complete Response	sensitive	0.292707
TCGA-BH-A5IZ	Docetaxel	Complete Response	sensitive	-1.06521
TCGA-PE-A5DE	Docetaxel	Complete Response	sensitive	-0.868799
TCGA-GM-A5PV	Docetaxel	Complete Response	sensitive	0.480186
TCGA-LL-A5YO	Docetaxel	Complete Response	sensitive	0.504861
TCGA-A7-A5ZW	Docetaxel	Complete Response	sensitive	-0.292764
TCGA-E2-A573	Docetaxel	Complete Response	sensitive	0.287777
TCGA-OL-A66O	Docetaxel	Complete Response	sensitive	-1.19335
TCGA-S3-A6ZF	Docetaxel	Complete Response	sensitive	-0.332576
TCGA-A7-A6VV	Docetaxel	Complete Response	sensitive	-0.836724
TCGA-A7-A6VX	Docetaxel	Complete Response	sensitive	-1.20418
TCGA-OL-A6VO	Docetaxel	Complete Response	sensitive	0.068051
TCGA-BH-A8G0	Docetaxel	Complete Response	sensitive	-0.450793
TCGA-LD-A7W5	Docetaxel	Stable Disease	resistant	-0.930663
TCGA-XX-A899	Docetaxel	Complete Response	sensitive	-0.387165
TCGA-S3-AA10	Docetaxel	Complete Response	sensitive	-0.0328442
TCGA-WT-AB41	Docetaxel	Complete Response	sensitive	-0.0898815
TCGA-A8-A086	Docetaxel	Complete Response	sensitive	0.301039
TCGA-A8-A08F	Docetaxel	Complete Response	sensitive	0.440951
TCGA-A8-A08G	Docetaxel	Complete Response	sensitive	-0.201873
TCGA-A8-A08P	Docetaxel	Complete Response	sensitive	0.386537
TCGA-A8-A097	Docetaxel	Complete Response	sensitive	0.258237
TCGA-A8-A08O	Docetaxel	Clinical Progressive Disease	resistant	-1.15078
TCGA-BH-A0HY	Docetaxel	Complete Response	sensitive	-0.323701
TCGA-A8-A075	Docetaxel	Complete Response	sensitive	-0.716585
TCGA-BH-A0W7	Docetaxel	Complete Response	sensitive	-0.210643
TCGA-E9-A2JS	Methotrexate	Complete Response	sensitive	-1.26376
TCGA-GM-A2DA	Methotrexate	Complete Response	sensitive	0.578481
TCGA-E9-A3HO	Methotrexate	Complete Response	sensitive	0.596379
TCGA-AC-A3YI	Methotrexate	Complete Response	sensitive	0.585728
TCGA-E9-A5FK	Methotrexate	Complete Response	sensitive	0.629392
TCGA-GM-A2DA	Lapatinib	Stable Disease	resistant	-1.76693
TCGA-GM-A2DA	Vinorelbine	Clinical Progressive Disease	resistant	0.401885
TCGA-A2-A3XS	Vinorelbine	Clinical Progressive Disease	resistant	0.439293
TCGA-A8-A08X	Vinorelbine	Complete Response	sensitive	0.638386
TCGA-A8-A08O	Vinorelbine	Clinical Progressive Disease	resistant	-0.60687
TCGA-A2-A3XY	Gemcitabine	Clinical Progressive Disease	resistant	-1.67386
